# Supplementary material for: Empirical evaluation of the presence of a label containing standard drinks on pour accuracy among US college students
Source: PLoS One. 2020 Nov 5;15(11):e0241583. doi: 10.1371/journal.pone.0241583 (PMC7644071; doi:10.1371/journal.pone.0241583)
Supplement: S1 File — (XLSX) [file pone.0241583.s001.xlsx]

## Sheet: Abs differnce from standard
								bad subjects 20, 21,50,51,54, 59
Average of absV difference	Column Labels
	Beer		Liquor		Wine		(blank)	Grand Total
Row Labels	FOP	STD	FOP	STD	FOP	STD	(blank)				Beer	Liq	Wine		Beer as % of Average Standard drink	Liq as % of Average Standard drink	Wine as % of Average Standard drink
1	3	74.75	5.5	24.5	18.5	24.5		25.125			71.75	19	6		0.27	0.29	0.04
2	2	52.75	25	28	26.5	30		27.375			50.75	3	3.5		0.19	0.05	0.02
3	0.5	21.5	11.5	11	36.5	101.5		30.4167			21	-0.5	65		0.08	-0.01	0.44
4	41.75	51.75	17.5	26	12.5	34.5		30.6667			10	8.5	22		0.04	0.13	0.15
5	7.5	115.25	18	9	48	56		42.2917			107.75	-9	8		0.41	-0.14	0.05
6	16.5	55.25	33	39	23	50.5		36.2083			38.75	6	27.5		0.15	0.09	0.19
7	9.5	64	11	12.5	21.5	15.5		22.3333			54.5	1.5	-6		0.2	0.02	-0.04
8	56.25	65	28.5	24	24	42.5		40.0417			8.75	-4.5	18.5		0.03	-0.07	0.13
9	8	15.5	24.5	27.5	34.5	49		26.5			7.5	3	14.5		0.03	0.05	0.1
10	10	89	33.5	25.5	27.5	23.5		34.8333			79	-8	-4		0.3	-0.12	-0.03
11	6.5	66.5	30	25	23	44		32.5			60	-5	21		0.23	-0.08	0.14
12	6.5	18.5	14.5	17	17.5	36.5		18.4167			12	2.5	19		0.05	0.04	0.13
13	1.5	71.5	8	21	13	30		24.1667			70	13	17		0.26	0.2	0.12
14	3.5	56.5	14.5	7	19	34		22.4167			53	-7.5	15		0.2	-0.11	0.1
15	13.75	11.5	10.5	6.5	23.5	28		15.625			-2.25	-4	4.5		-0.01	-0.06	0.03
16	1.5	27.75	19.5	24.5	31.5	63.5		28.0417			26.25	5	32		0.1	0.08	0.22
17	3	4	23.5	23.5	17	43.5		19.0833			1	0	26.5		0	0	0.18
18	5.5	14	16	32	26.5	57.5		25.25			8.5	16	31		0.03	0.24	0.21
19	11.5	50.5	16	6	43	25.5		25.4167			39	-10	-17.5		0.15	-0.15	-0.12
22	61.75	90.5	31	31	21	29.5		44.125			28.75	0	8.5		0.11	0	0.06
23	3.5	35.5	11	21	22.5	17		18.4167			32	10	-5.5		0.12	0.15	-0.04
24	4.5	97.5	23.5	29.5	15	50		36.6667			93	6	35		0.35	0.09	0.24
25	7	89	20	23.5	26	32		32.9167			82	3.5	6		0.31	0.05	0.04
26	45.75	50.25	19	20.5	36.5	24		32.6667			4.5	1.5	-12.5		0.02	0.02	-0.08
27	4	19	25	19.5	27.5	46.5		23.5833			15	-5.5	19		0.06	-0.08	0.13
28	8.5	82.5	4.5	1	18.5	45		26.6667			74	-3.5	26.5		0.28	-0.05	0.18
29	5	76	29	22	28	27		31.1667			71	-7	-1		0.27	-0.11	-0.01
30	43.75	65	36	25	41	101.5		52.0417			21.25	-11	60.5		0.08	-0.17	0.41
31	49.75	48.75	16	25.5	65	29		39			-1	9.5	-36		0	0.14	-0.24
32	44.5	83.5	36	42	58.5	65.5		55			39	6	7		0.15	0.09	0.05
33	39	94	16.5	22.5	40	27.5		39.9167			55	6	-12.5		0.21	0.09	-0.08
34	27.5	107.5	25.5	30.5	14	50		42.5			80	5	36		0.3	0.08	0.24
35	7	50.75	3	27	17	37.5		23.7083			43.75	24	20.5		0.16	0.36	0.14
36	11.5	80	25	8.5	29.5	37		31.9167			68.5	-16.5	7.5		0.26	-0.25	0.05
37	5.5	89	8	20.5	17.5	30		28.4167			83.5	12.5	12.5		0.31	0.19	0.08
38	10.75	21	23	22	24	8.5		18.2083			10.25	-1	-15.5		0.04	-0.02	-0.11
39	44.75	91.5	21	15.5	53.5	44.5		45.125			46.75	-5.5	-9		0.18	-0.08	-0.06
40	26.5	47.75	13.5	12.5	33	46		29.875			21.25	-1	13		0.08	-0.02	0.09
41	7.5	15.5	7.5	9.5	56	19.5		19.25			8	2	-36.5		0.03	0.03	-0.25
42	41.5	81.5	32.5	31	35.5	31		42.1667			40	-1.5	-4.5		0.15	-0.02	-0.03
43	7.75	104	30.5	21	25	53.5		40.2917			96.25	-9.5	28.5		0.36	-0.14	0.19
44	46.75	95.25	27	50	39	91.5		58.25			48.5	23	52.5		0.18	0.35	0.36
45	45.75	7	14	21.5	29	39.5		26.125			-38.75	7.5	10.5		-0.15	0.11	0.07
46	20	41	37.5	34.5	57	36.5		37.75			21	-3	-20.5		0.08	-0.05	-0.14
47	1.5	5.5	22	30.5	29	33		20.25			4	8.5	4		0.02	0.13	0.03
48	2.5	19	27.5	13.5	34	26.25		20.4583			16.5	-14	-7.75		0.06	-0.21	-0.05
49	5.5	113	7.5	30	33.5	27		36.0833			107.5	22.5	-6.5		0.4	0.34	-0.04
52	76.5	77.5	10.5	16.5	28	56.5		44.25			1	6	28.5		0	0.09	0.19
53	17.25	5	14	6.5	65.5	25.5		22.2917			-12.25	-7.5	-40		-0.05	-0.11	-0.27
55	5	89	24	16	26	20.5		30.0833			84	-8	-5.5		0.32	-0.12	-0.04
56	4.5	15	32.5	39.5	58.5	34		30.6667			10.5	7	-24.5		0.04	0.11	-0.17
57	68	40.25	34.5	24.5	54	52.5		45.625			-27.75	-10	-1.5		-0.1	-0.15	-0.01
58	4.5	16	24	50	10	19.5		20.6667			11.5	26	9.5		0.04	0.39	0.06
60	4.5	39	13.5	15.5	23.5	34.5		21.75			34.5	2	11		0.13	0.03	0.07
61	58	47.75	14.5	36.5	27	46		38.2917			-10.25	22	19		-0.04	0.33	0.13
62	9	70.5	5.5	22.5	17	38		27.0833			61.5	17	21		0.23	0.26	0.14
63	9	141	22.5	14	49	35.5		45.1667			132	-8.5	-13.5		0.5	-0.13	-0.09
64	14.5	35	30	27	31.5	53		31.8333			20.5	-3	21.5		0.08	-0.05	0.15
65	44.75	70.25	22	13.5	20	38		34.75			25.5	-8.5	18		0.1	-0.13	0.12
66	61.75	7.5	14	20.5	21	42		27.7917			-54.25	6.5	21		-0.2	0.1	0.14
67	6.5	51.75	12.5	35.5	8.5	28		23.7917			45.25	23	19.5		0.17	0.35	0.13
68	7.5	114	13	15.5	7.5	38		32.5833			106.5	2.5	30.5		0.4	0.04	0.21
69	4.5	14.5	8.5	15.5	30	47.5		20.0833			10	7	17.5		0.04	0.11	0.12
70	89.5	100.5	18.5	30.5	30.5	34		50.5833			11	12	3.5		0.04	0.18	0.02
71	5	64.25	16	13	19.5	14		21.9583			59.25	-3	-5.5		0.22	-0.05	-0.04
72	71.5	70.25	26	29.5	42	40		46.5417			-1.25	3.5	-2		0	0.05	-0.01
73	6	51.25	13	37.5	26	31.5		27.5417			45.25	24.5	5.5		0.17	0.37	0.04
74	5.5	75.25	4.5	21	23.5	23		25.4583			69.75	16.5	-0.5		0.26	0.25	0
75	12	91	12	19	47	33.5		35.75			79	7	-13.5		0.3	0.11	-0.09
76	1.5	69	23	15.5	19	25.5		25.5833			67.5	-7.5	6.5		0.25	-0.11	0.04
77	2	36.25	28.5	23.5	7.5	14		18.625			34.25	-5	6.5		0.13	-0.08	0.04
78	14	22.75	6.5	9	10.5	36		16.4583			8.75	2.5	25.5		0.03	0.04	0.17
79	4	76	19.5	34.5	40.5	55.5		38.3333			72	15	15		0.27	0.23	0.1
80	48.75	35	30.5	43	47	33		39.5417			-13.75	12.5	-14		-0.05	0.19	-0.09
81	10.5	87.5	12	25	20	33.5		31.4167			77	13	13.5		0.29	0.2	0.09
82	37.75	74	17.5	24.5	35.5	26		35.875			36.25	7	-9.5		0.14	0.11	-0.06
83	30.75	74.5	24.5	29.5	43	84.5		47.7917			43.75	5	41.5		0.16	0.08	0.28
84	4.5	18	23.5	27	34.5	95.5		33.8333			13.5	3.5	61		0.05	0.05	0.41
(blank)
Grand Total	20.2115	57.766	19.5385	23.0962	29.9423	39.5417		31.6827			Beer	Liquor	Wine		beer	liq	wine		Beer	Liquor	Wine
										means	37.5545	3.55769	9.59936		0.141667	0.0539744	0.065	Means	0.141667	0.0539744	0.065
															37.5545	3.55769	9.59936
	20.4351	57.5455	19.7208	23.0779	30.0909	39.737	#DIV/0!	31.7679	#DIV/0!	#DIV/0!	37.1104	3.35714
	21.9565	32.5523	8.68928	10.0706	13.7599	18.7947	#DIV/0!	9.77419	#DIV/0!	#DIV/0!	36.3198	9.85675
upper bound	86.3044	155.202	45.7886	53.2896	71.3708	96.1211	#DIV/0!	61.0904	#DIV/0!	#DIV/0!	146.07	32.9274
lower bound	-45.4343	-40.1114	-6.34707	-7.13373	-11.1889	-16.6471	#DIV/0!	2.44527	#DIV/0!	#DIV/0!	-71.8491	-26.2131			Paired Samples Test
																	Paired Differences					t	df	Sig. (2-tailed)
	2.48608	3.68582	0.983868	1.14027	1.55801	2.12808	#DIV/0!	1.10671	#DIV/0!	#DIV/0!	4.11241	1.11606					Mean	Std. Deviation	Std. Error Mean	95% Confidence Interval of the Difference
																				Lower	Upper
	Beer	Liqu	Wine	Low Liquor	High Wine	Low Wine									Pair 1	Beer - Liq	33.9968	38.2637	4.33251	25.3697	42.6239	7.84691	77	2.00421e-11
FOP	20.4351	19.7208	30.0909	#DIV/0!	#DIV/0!	37.1104									Pair 2	Beer - Wine	27.9551	41.2058	4.66563	18.6647	37.2456	5.99171	77	6.25277e-08
Standard	57.5455	23.0779	39.737	31.7679	#DIV/0!	3.35714									Pair 3	Liq - Wine	-6.04167	21.9345	2.48359	-10.9871	-1.0962	-2.43263	77	0.0173102
Accurate	177	355	44	89	118	177									Pair 4	BeerAsPerc - LiqAsPerc	0.0872779	0.208696	0.0236301	0.0402243	0.134331	3.6935	77	0.000411463
															Pair 5	BeerAsPerc - WinAsPerc	0.0761019	0.192279	0.0217714	0.0327496	0.119454	3.4955	77	0.000788403
															Pair 6	LiqAsPerc - WinAsPerc	-0.011176	0.19395	0.0219606	-0.054905	0.0325531	-0.508911	77	0.61227
	2.48608	0.983868	1.55801	#DIV/0!	#DIV/0!	4.11241
	3.68582	1.14027	2.12808	1.10671	#DIV/0!	1.11606

## Sheet: Abs
								bad subjects 20, 21,50,51,54, 59
Average of absV difference	Column Labels
	Beer				Liquor				Wine				(blank)	Grand Total		Beer				Liquor				Wine
	177		355		44		89		118		177		(blank)			177		355		44		89		118		177			Beer		Wine		Liq			Beer		Liq		Wine
Row Labels	FOP	STD	FOP	STD	FOP	STD	FOP	STD	FOP	STD	FOP	STD	(blank)			FOP	STD	FOP	STD	FOP	STD	FOP	STD	FOP	STD	FOP	STD		FOP	STD	FOP	STD	FOP	STD		Low	High	Low	High	Low	High
1	6	149.5	0	0	8	8	3	41	19	16	18	33		25.125		0.0338983	0.844633	0	0	0.181818	0.181818	0.0337079	0.460674	0.161017	0.135593	0.101695	0.186441		0.0169492	0.422316	0.131356	0.161017	0.107763	0.321246		0	0.439266	0.247191	0.181818	0.144068	0.148305
2	4	105.5	0	0	6	4	44	52	18	40	35	20		27.375		0.0225989	0.596045	0	0	0.136364	0.0909091	0.494382	0.58427	0.152542	0.338983	0.19774	0.112994		0.0112994	0.298023	0.175141	0.225989	0.315373	0.337589		0	0.309322	0.539326	0.113636	0.155367	0.245763
3	1	43	0	0	6	4	17	18	38	85	35	118		30.4167		0.00564972	0.242938	0	0	0.136364	0.0909091	0.191011	0.202247	0.322034	0.720339	0.19774	0.666667		0.00282486	0.121469	0.259887	0.693503	0.163687	0.146578		0	0.124294	0.196629	0.113636	0.432203	0.521186
4	13	23	70.5	80.5	22	18	13	34	12	24	13	45		30.6667		0.0734463	0.129944	0.198592	0.226761	0.5	0.409091	0.146067	0.382022	0.101695	0.20339	0.0734463	0.254237		0.136019	0.178352	0.0875706	0.228814	0.323034	0.395557		0.212676	0.101695	0.264045	0.454545	0.163842	0.152542
5	15	178	0	52.5	5	11	31	7	43	17	53	95		42.2917		0.0847458	1.00565	0	0.147887	0.113636	0.25	0.348315	0.0786517	0.364407	0.144068	0.299435	0.536723		0.0423729	0.576769	0.331921	0.340395	0.230975	0.164326		0.0739437	0.545198	0.213483	0.181818	0.418079	0.254237
6	33	110.5	0	0	10	22	56	56	31	36	15	65		36.2083		0.186441	0.624294	0	0	0.227273	0.5	0.629213	0.629213	0.262712	0.305085	0.0847458	0.367232		0.0932203	0.312147	0.173729	0.336158	0.428243	0.564607		0	0.405367	0.629213	0.363636	0.225989	0.283898
7	19	58	0	70	12	6	10	19	36	7	7	24		22.3333		0.107345	0.327684	0	0.197183	0.272727	0.136364	0.11236	0.213483	0.305085	0.059322	0.039548	0.135593		0.0536723	0.262433	0.172316	0.0974576	0.192543	0.174923		0.0985915	0.217514	0.162921	0.204545	0.0875706	0.182203
8	60	23	52.5	107	23	28	34	20	7	29	41	56		40.0417		0.338983	0.129944	0.147887	0.301408	0.522727	0.636364	0.382022	0.224719	0.059322	0.245763	0.231638	0.316384		0.243435	0.215676	0.14548	0.281073	0.452375	0.430541		0.224648	0.234463	0.303371	0.579545	0.274011	0.152542
9	16	31	0	0	18	30	31	25	32	61	37	37		26.5		0.0903955	0.175141	0	0	0.409091	0.681818	0.348315	0.280899	0.271186	0.516949	0.20904	0.20904		0.0451977	0.0875706	0.240113	0.362994	0.378703	0.481359		0	0.132768	0.314607	0.545455	0.20904	0.394068
10	20	178	0	0	46	16	21	35	31	23	24	24		34.8333		0.112994	1.00565	0	0	1.04545	0.363636	0.235955	0.393258	0.262712	0.194915	0.135593	0.135593		0.0564972	0.502825	0.199153	0.165254	0.640705	0.378447		0	0.559322	0.314607	0.704545	0.135593	0.228814
11	13	17	0	116	16	7	44	43	36	15	10	73		32.5		0.0734463	0.0960452	0	0.326761	0.363636	0.159091	0.494382	0.483146	0.305085	0.127119	0.0564972	0.412429		0.0367232	0.211403	0.180791	0.269774	0.429009	0.321118		0.16338	0.0847458	0.488764	0.261364	0.234463	0.216102
12	13	37	0	0	8	3	21	31	1	21	34	52		18.4167		0.0734463	0.20904	0	0	0.181818	0.0681818	0.235955	0.348315	0.00847458	0.177966	0.19209	0.293785		0.0367232	0.10452	0.100282	0.235876	0.208887	0.208248		0	0.141243	0.292135	0.125	0.242938	0.0932203
13	3	8	0	135	9	7	7	35	17	14	9	46		24.1667		0.0169492	0.0451977	0	0.380282	0.204545	0.159091	0.0786517	0.393258	0.144068	0.118644	0.0508475	0.259887		0.00847458	0.21274	0.0974576	0.189266	0.141599	0.276175		0.190141	0.0310734	0.235955	0.181818	0.155367	0.131356
14	7	88	0	25	12	4	17	10	19	7	19	61		22.4167		0.039548	0.497175	0	0.0704225	0.272727	0.0909091	0.191011	0.11236	0.161017	0.059322	0.107345	0.344633		0.019774	0.283799	0.134181	0.201977	0.231869	0.101634		0.0352113	0.268362	0.151685	0.181818	0.225989	0.110169
15	27.5	23	0	0	4	0	17	13	25	22	22	34		15.625		0.155367	0.129944	0	0	0.0909091	0	0.191011	0.146067	0.211864	0.186441	0.124294	0.19209		0.0776836	0.0649718	0.168079	0.189266	0.14096	0.0730337		0	0.142655	0.168539	0.0454545	0.158192	0.199153
16	3	48	0	7.5	9	5	30	44	4	46	59	81		28.0417		0.0169492	0.271186	0	0.0211268	0.204545	0.113636	0.337079	0.494382	0.0338983	0.389831	0.333333	0.457627		0.00847458	0.146157	0.183616	0.423729	0.270812	0.304009		0.0105634	0.144068	0.41573	0.159091	0.39548	0.211864
17	6	8	0	0	7	11	40	36	22	13	12	74		19.0833		0.0338983	0.0451977	0	0	0.159091	0.25	0.449438	0.404494	0.186441	0.110169	0.0677966	0.418079		0.0169492	0.0225989	0.127119	0.264124	0.304265	0.327247		0	0.039548	0.426966	0.204545	0.242938	0.148305
18	11	28	0	0	15	16	17	48	30	24	23	91		25.25		0.0621469	0.158192	0	0	0.340909	0.363636	0.191011	0.539326	0.254237	0.20339	0.129944	0.514124		0.0310734	0.079096	0.19209	0.358757	0.26596	0.451481		0	0.110169	0.365169	0.352273	0.322034	0.228814
19	23	101	0	0	8	6	24	6	20	29	66	22		25.4167		0.129944	0.570621	0	0	0.181818	0.136364	0.269663	0.0674157	0.169492	0.245763	0.372881	0.124294		0.0649718	0.285311	0.271186	0.185028	0.225741	0.10189		0	0.350282	0.168539	0.159091	0.248588	0.207627
22	52	56	71.5	125	6	8	56	54	5	4	37	55		44.125		0.293785	0.316384	0.201408	0.352113	0.136364	0.181818	0.629213	0.606742	0.0423729	0.0338983	0.20904	0.310734		0.247597	0.334248	0.125706	0.172316	0.382789	0.39428		0.276761	0.305085	0.617978	0.159091	0.259887	0.0381356
23	7	21	0	50	6	14	16	28	28	14	17	20		18.4167		0.039548	0.118644	0	0.140845	0.136364	0.318182	0.179775	0.314607	0.237288	0.118644	0.0960452	0.112994		0.019774	0.129745	0.166667	0.115819	0.158069	0.316394		0.0704225	0.079096	0.247191	0.227273	0.10452	0.177966
24	9	8	0	187	13	10	34	49	10	54	20	46		36.6667		0.0508475	0.0451977	0	0.526761	0.295455	0.227273	0.382022	0.550562	0.0847458	0.457627	0.112994	0.259887		0.0254237	0.285979	0.0988701	0.358757	0.338739	0.388917		0.26338	0.0480226	0.466292	0.261364	0.186441	0.271186
25	14	178	0	0	7	9	33	38	15	30	37	34		32.9167		0.079096	1.00565	0	0	0.159091	0.204545	0.370787	0.426966	0.127119	0.254237	0.20904	0.19209		0.039548	0.502825	0.168079	0.223164	0.264939	0.315756		0	0.542373	0.398876	0.181818	0.200565	0.190678
26	91.5	100.5	0	0	14	7	24	34	52	38	21	10		32.6667		0.516949	0.567797	0	0	0.318182	0.159091	0.269663	0.382022	0.440678	0.322034	0.118644	0.0564972		0.258475	0.283898	0.279661	0.189266	0.293922	0.270557		0	0.542373	0.325843	0.238636	0.0875706	0.381356
27	8	38	0	0	12	13	38	26	40	36	15	57		23.5833		0.0451977	0.214689	0	0	0.272727	0.295455	0.426966	0.292135	0.338983	0.305085	0.0847458	0.322034		0.0225989	0.107345	0.211864	0.313559	0.349847	0.293795		0	0.129944	0.359551	0.284091	0.20339	0.322034
28	17	15	0	150	5	1	4	1	23	48	14	42		26.6667		0.0960452	0.0847458	0	0.422535	0.113636	0.0227273	0.0449438	0.011236	0.194915	0.40678	0.079096	0.237288		0.0480226	0.25364	0.137006	0.322034	0.0792901	0.0169816		0.211268	0.0903955	0.0280899	0.0681818	0.158192	0.300847
29	10	20	0	132	43	11	15	33	52	20	4	34		31.1667		0.0564972	0.112994	0	0.371831	0.977273	0.25	0.168539	0.370787	0.440678	0.169492	0.0225989	0.19209		0.0282486	0.242413	0.231638	0.180791	0.572906	0.310393		0.185915	0.0847458	0.269663	0.613636	0.107345	0.305085
30	75	122.5	12.5	7.5	16	13	56	37	26	137	56	66		52.0417		0.423729	0.69209	0.0352113	0.0211268	0.363636	0.295455	0.629213	0.41573	0.220339	1.16102	0.316384	0.372881		0.22947	0.356609	0.268362	0.766949	0.496425	0.355592		0.028169	0.55791	0.522472	0.329545	0.344633	0.690678
31	99.5	97.5	0	0	12	11	20	40	87	9	43	49		39		0.562147	0.550847	0	0	0.272727	0.25	0.224719	0.449438	0.737288	0.0762712	0.242938	0.276836		0.281073	0.275424	0.490113	0.176554	0.248723	0.349719		0	0.556497	0.337079	0.261364	0.259887	0.40678
32	89	100	0	67	14	24	58	60	30	38	87	93		55		0.502825	0.564972	0	0.188732	0.318182	0.545455	0.651685	0.674157	0.254237	0.322034	0.491525	0.525424		0.251412	0.376852	0.372881	0.423729	0.484934	0.609806		0.0943662	0.533898	0.662921	0.431818	0.508475	0.288136
33	78	26	0	162	12	14	21	31	36	16	44	39		39.9167		0.440678	0.146893	0	0.456338	0.272727	0.318182	0.235955	0.348315	0.305085	0.135593	0.248588	0.220339		0.220339	0.301615	0.276836	0.177966	0.254341	0.333248		0.228169	0.293785	0.292135	0.295455	0.234463	0.220339
34	55	58	0	157	7	18	44	43	18	39	10	61		42.5		0.310734	0.327684	0	0.442254	0.159091	0.409091	0.494382	0.483146	0.152542	0.330508	0.0564972	0.344633		0.155367	0.384969	0.10452	0.337571	0.326736	0.446118		0.221127	0.319209	0.488764	0.284091	0.200565	0.241525
35	14	101.5	0	0	3	18	3	36	9	30	25	45		23.7083		0.079096	0.573446	0	0	0.0681818	0.409091	0.0337079	0.404494	0.0762712	0.254237	0.141243	0.254237		0.039548	0.286723	0.108757	0.254237	0.0509448	0.406793		0	0.326271	0.219101	0.238636	0.19774	0.165254
36	23	17	0	143	6	2	44	15	17	26	42	48		31.9167		0.129944	0.0960452	0	0.402817	0.136364	0.0454545	0.494382	0.168539	0.144068	0.220339	0.237288	0.271186		0.0649718	0.249431	0.190678	0.245763	0.315373	0.106997		0.201408	0.112994	0.331461	0.0909091	0.254237	0.182203
37	11	178	0	0	7	2	9	39	11	37	24	23		28.4167		0.0621469	1.00565	0	0	0.159091	0.0454545	0.101124	0.438202	0.0932203	0.313559	0.135593	0.129944		0.0310734	0.502825	0.114407	0.221751	0.130107	0.241828		0	0.533898	0.269663	0.102273	0.132768	0.20339
38	14	42	7.5	0	11	12	35	32	38	4	10	13		18.2083		0.079096	0.237288	0.0211268	0	0.25	0.272727	0.393258	0.359551	0.322034	0.0338983	0.0564972	0.0734463		0.0501114	0.118644	0.189266	0.0536723	0.321629	0.316139		0.0105634	0.158192	0.376404	0.261364	0.0649718	0.177966
39	26	62	63.5	121	16	11	26	20	41	27	66	62		45.125		0.146893	0.350282	0.178873	0.340845	0.363636	0.25	0.292135	0.224719	0.347458	0.228814	0.372881	0.350282		0.162883	0.345564	0.360169	0.289548	0.327886	0.23736		0.259859	0.248588	0.258427	0.306818	0.361582	0.288136
40	53	32	0	63.5	19	5	8	20	18	52	48	40		29.875		0.299435	0.180791	0	0.178873	0.431818	0.113636	0.0898876	0.224719	0.152542	0.440678	0.271186	0.225989		0.149718	0.179832	0.211864	0.333333	0.260853	0.169178		0.0894366	0.240113	0.157303	0.272727	0.248588	0.29661
41	15	31	0	0	8	4	7	15	85	22	27	17		19.25		0.0847458	0.175141	0	0	0.181818	0.0909091	0.0786517	0.168539	0.720339	0.186441	0.152542	0.0960452		0.0423729	0.0875706	0.436441	0.141243	0.130235	0.129724		0	0.129944	0.123596	0.136364	0.124294	0.45339
42	83	143	0	20	6	7	59	55	30	20	41	42		42.1667		0.468927	0.80791	0	0.056338	0.136364	0.159091	0.662921	0.617978	0.254237	0.169492	0.231638	0.237288		0.234463	0.432124	0.242938	0.20339	0.399642	0.388534		0.028169	0.638418	0.640449	0.147727	0.234463	0.211864
43	3	153	12.5	55	14	5	47	37	4	38	46	69		40.2917		0.0169492	0.864407	0.0352113	0.15493	0.318182	0.113636	0.52809	0.41573	0.0338983	0.322034	0.259887	0.389831		0.0260802	0.509668	0.146893	0.355932	0.423136	0.264683		0.0950704	0.440678	0.47191	0.215909	0.324859	0.177966
44	21	120.5	72.5	70	7	42	47	58	59	123	19	60		58.25		0.118644	0.680791	0.204225	0.197183	0.159091	0.954545	0.52809	0.651685	0.5	1.04237	0.107345	0.338983		0.161435	0.438987	0.303672	0.690678	0.34359	0.803115		0.200704	0.399718	0.589888	0.556818	0.223164	0.771186
45	91.5	14	0	0	5	1	23	42	32	31	26	48		26.125		0.516949	0.079096	0	0	0.113636	0.0227273	0.258427	0.47191	0.271186	0.262712	0.146893	0.271186		0.258475	0.039548	0.20904	0.266949	0.186032	0.247319		0	0.298023	0.365169	0.0681818	0.20904	0.266949
46	40	82	0	0	40	41	35	28	72	27	42	46		37.75		0.225989	0.463277	0	0	0.909091	0.931818	0.393258	0.314607	0.610169	0.228814	0.237288	0.259887		0.112994	0.231638	0.423729	0.24435	0.651175	0.623212		0	0.344633	0.353933	0.920455	0.248588	0.419492
47	3	11	0	0	15	12	29	49	30	46	28	20		20.25		0.0169492	0.0621469	0	0	0.340909	0.272727	0.325843	0.550562	0.254237	0.389831	0.158192	0.112994		0.00847458	0.0310734	0.206215	0.251412	0.333376	0.411645		0	0.039548	0.438202	0.306818	0.135593	0.322034
48	5	38	0	0	18	4	37	23	17	30	51	22.5		20.4583		0.0282486	0.214689	0	0	0.409091	0.0909091	0.41573	0.258427	0.144068	0.254237	0.288136	0.127119		0.0141243	0.107345	0.216102	0.190678	0.412411	0.174668		0	0.121469	0.337079	0.25	0.207627	0.199153
49	11	68	0	158	12	18	3	42	42	11	25	43		36.0833		0.0621469	0.384181	0	0.44507	0.272727	0.409091	0.0337079	0.47191	0.355932	0.0932203	0.141243	0.242938		0.0310734	0.414626	0.248588	0.168079	0.153218	0.440501		0.222535	0.223164	0.252809	0.340909	0.19209	0.224576
52	19	48	134	107	17	21	4	12	38	39	18	74		44.25		0.107345	0.271186	0.377465	0.301408	0.386364	0.477273	0.0449438	0.134831	0.322034	0.330508	0.101695	0.418079		0.242405	0.286297	0.211864	0.374294	0.215654	0.306052		0.339437	0.189266	0.0898876	0.431818	0.259887	0.326271
53	12	10	22.5	0	5	6	23	7	58	27	73	24		22.2917		0.0677966	0.0564972	0.0633803	0	0.113636	0.136364	0.258427	0.0786517	0.491525	0.228814	0.412429	0.135593		0.0655884	0.0282486	0.451977	0.182203	0.186032	0.107508		0.0316901	0.0621469	0.168539	0.125	0.274011	0.360169
55	10	178	0	0	19	18	29	14	30	34	22	7		30.0833		0.0564972	1.00565	0	0	0.431818	0.409091	0.325843	0.157303	0.254237	0.288136	0.124294	0.039548		0.0282486	0.502825	0.189266	0.163842	0.37883	0.283197		0	0.531073	0.241573	0.420455	0.0819209	0.271186
56	9	30	0	0	29	24	36	55	46	53	71	15		30.6667		0.0508475	0.169492	0	0	0.659091	0.545455	0.404494	0.617978	0.389831	0.449153	0.40113	0.0847458		0.0254237	0.0847458	0.39548	0.266949	0.531793	0.581716		0	0.110169	0.511236	0.602273	0.242938	0.419492
57	93.5	53	42.5	27.5	34	39	35	10	60	67	48	38		45.625		0.528249	0.299435	0.119718	0.0774648	0.772727	0.886364	0.393258	0.11236	0.508475	0.567797	0.271186	0.214689		0.323983	0.18845	0.389831	0.391243	0.582993	0.499362		0.0985915	0.413842	0.252809	0.829545	0.242938	0.538136
58	9	32	0	0	23	40	25	60	4	18	16	21		20.6667		0.0508475	0.180791	0	0	0.522727	0.909091	0.280899	0.674157	0.0338983	0.152542	0.0903955	0.118644		0.0254237	0.0903955	0.0621469	0.135593	0.401813	0.791624		0	0.115819	0.477528	0.715909	0.10452	0.0932203
60	9	78	0	0	12	24	15	7	31	10	16	59		21.75		0.0508475	0.440678	0	0	0.272727	0.545455	0.168539	0.0786517	0.262712	0.0847458	0.0903955	0.333333		0.0254237	0.220339	0.176554	0.20904	0.220633	0.312053		0	0.245763	0.123596	0.409091	0.211864	0.173729
61	1	48	115	47.5	4	5	25	68	17	39	37	53		38.2917		0.00564972	0.271186	0.323944	0.133803	0.0909091	0.113636	0.280899	0.764045	0.144068	0.330508	0.20904	0.299435		0.164797	0.202495	0.176554	0.314972	0.185904	0.438841		0.228873	0.138418	0.522472	0.102273	0.254237	0.237288
62	18	68	0	73	3	11	8	34	28	31	6	45		27.0833		0.101695	0.384181	0	0.205634	0.0681818	0.25	0.0898876	0.382022	0.237288	0.262712	0.0338983	0.254237		0.0508475	0.294907	0.135593	0.258475	0.0790347	0.316011		0.102817	0.242938	0.235955	0.159091	0.144068	0.25
63	18	178	0	104	6	12	39	16	44	24	54	47		45.1667		0.101695	1.00565	0	0.292958	0.136364	0.272727	0.438202	0.179775	0.372881	0.20339	0.305085	0.265537		0.0508475	0.649304	0.338983	0.234463	0.287283	0.226251		0.146479	0.553672	0.308989	0.204545	0.285311	0.288136
64	29	40	0	30	10	11	50	43	42	46	21	60		31.8333		0.163842	0.225989	0	0.084507	0.227273	0.25	0.561798	0.483146	0.355932	0.389831	0.118644	0.338983		0.0819209	0.155248	0.237288	0.364407	0.394535	0.366573		0.0422535	0.194915	0.522472	0.238636	0.228814	0.372881
65	89.5	140.5	0	0	16	7	28	20	35	41	5	35		34.75		0.50565	0.793785	0	0	0.363636	0.159091	0.314607	0.224719	0.29661	0.347458	0.0282486	0.19774		0.252825	0.396893	0.162429	0.272599	0.339122	0.191905		0	0.649718	0.269663	0.261364	0.112994	0.322034
66	71	15	52.5	0	3	4	25	37	17	22	25	62		27.7917		0.40113	0.0847458	0.147887	0	0.0681818	0.0909091	0.280899	0.41573	0.144068	0.186441	0.141243	0.350282		0.274509	0.0423729	0.142655	0.268362	0.17454	0.25332		0.0739437	0.242938	0.348315	0.0795455	0.245763	0.165254
67	13	103.5	0	0	13	38	12	33	13	4	4	52		23.7917		0.0734463	0.584746	0	0	0.295455	0.863636	0.134831	0.370787	0.110169	0.0338983	0.0225989	0.293785		0.0367232	0.292373	0.0663842	0.163842	0.215143	0.617211		0	0.329096	0.252809	0.579545	0.158192	0.0720339
68	15	178	0	50	3	7	23	24	6	22	9	54		32.5833		0.0847458	1.00565	0	0.140845	0.0681818	0.159091	0.258427	0.269663	0.0508475	0.186441	0.0508475	0.305085		0.0423729	0.573247	0.0508475	0.245763	0.163304	0.214377		0.0704225	0.545198	0.264045	0.113636	0.177966	0.118644
69	9	29	0	0	7	19	10	12	25	61	35	34		20.0833		0.0508475	0.163842	0	0	0.159091	0.431818	0.11236	0.134831	0.211864	0.516949	0.19774	0.19209		0.0254237	0.0819209	0.204802	0.35452	0.135725	0.283325		0	0.107345	0.123596	0.295455	0.194915	0.364407
70	89.5	6	89.5	195	5	11	32	50	18	34	43	34		50.5833		0.50565	0.0338983	0.252113	0.549296	0.113636	0.25	0.359551	0.561798	0.152542	0.288136	0.242938	0.19209		0.378881	0.291597	0.19774	0.240113	0.236593	0.405899		0.400704	0.269774	0.460674	0.181818	0.217514	0.220339				Low Alcohol Content	High Alcohol Content
71	10	128.5	0	0	12	12	20	14	21	17	18	11		21.9583		0.0564972	0.725989	0	0	0.272727	0.272727	0.224719	0.157303	0.177966	0.144068	0.101695	0.0621469		0.0282486	0.362994	0.139831	0.103107	0.248723	0.215015		0	0.391243	0.191011	0.272727	0.0819209	0.161017			Beer	0.0836674	0.272744			0.100121
72	143	128	0	12.5	4	9	48	50	48	39	36	41		46.5417		0.80791	0.723164	0	0.0352113	0.0909091	0.204545	0.539326	0.561798	0.40678	0.330508	0.20339	0.231638		0.403955	0.379188	0.305085	0.281073	0.315117	0.383172		0.0176056	0.765537	0.550562	0.147727	0.217514	0.368644			Liquor	0.331965	0.297494			0.144266
73	12	102.5	0	0	6	28	20	47	33	38	19	25		27.5417		0.0677966	0.579096	0	0	0.136364	0.636364	0.224719	0.52809	0.279661	0.322034	0.107345	0.141243		0.0338983	0.289548	0.193503	0.231638	0.180541	0.582227		0	0.323446	0.376404	0.386364	0.124294	0.300847			Wine	0.213621	0.268416			0.0957134
74	11	150.5	0	0	5	7	4	35	38	13	9	33		25.4583		0.0621469	0.850282	0	0	0.113636	0.159091	0.0449438	0.393258	0.322034	0.110169	0.0508475	0.186441		0.0310734	0.425141	0.186441	0.148305	0.0792901	0.276175		0	0.456215	0.219101	0.136364	0.118644	0.216102
75	24	37	0	145	18	12	6	26	50	25	44	42		35.75		0.135593	0.20904	0	0.408451	0.409091	0.272727	0.0674157	0.292135	0.423729	0.211864	0.248588	0.237288		0.0677966	0.308745	0.336158	0.224576	0.238253	0.282431		0.204225	0.172316	0.179775	0.340909	0.242938	0.317797				0.0222191	0.0395531
76	3	18	0	120	28	9	18	22	19	14	19	37		25.5833		0.0169492	0.101695	0	0.338028	0.636364	0.204545	0.202247	0.247191	0.161017	0.118644	0.107345	0.20904		0.00847458	0.219862	0.134181	0.163842	0.419305	0.225868		0.169014	0.059322	0.224719	0.420455	0.158192	0.139831				0.0320159	0.0440163
77	4	60	0	12.5	14	19	43	28	10	17	5	11		18.625		0.0225989	0.338983	0	0.0352113	0.318182	0.431818	0.483146	0.314607	0.0847458	0.144068	0.0282486	0.0621469		0.0112994	0.187097	0.0564972	0.103107	0.400664	0.373212		0.0176056	0.180791	0.398876	0.375	0.0451977	0.114407				0.0212409	0.0306548
78	28	28	0	17.5	4	8	9	10	6	9	15	63		16.4583		0.158192	0.158192	0	0.0492958	0.0909091	0.181818	0.101124	0.11236	0.0508475	0.0762712	0.0847458	0.355932		0.079096	0.103744	0.0677966	0.216102	0.0960163	0.147089		0.0246479	0.158192	0.106742	0.136364	0.220339	0.0635593
79	8	37	0	115	23	27	16	42	51	75	30	36		38.3333		0.0451977	0.20904	0	0.323944	0.522727	0.613636	0.179775	0.47191	0.432203	0.635593	0.169492	0.20339		0.0225989	0.266492	0.300847	0.419492	0.351251	0.542773		0.161972	0.127119	0.325843	0.568182	0.186441	0.533898
80	40	40	57.5	30	45	40	16	46	52	16	42	50		39.5417		0.225989	0.225989	0.161972	0.084507	1.02273	0.909091	0.179775	0.516854	0.440678	0.135593	0.237288	0.282486		0.19398	0.155248	0.338983	0.20904	0.601251	0.712972		0.123239	0.225989	0.348315	0.965909	0.259887	0.288136
81	21	83	0	92	1	12	23	38	23	39	17	28		31.4167		0.118644	0.468927	0	0.259155	0.0227273	0.272727	0.258427	0.426966	0.194915	0.330508	0.0960452	0.158192		0.059322	0.364041	0.14548	0.24435	0.140577	0.349847		0.129577	0.293785	0.342697	0.147727	0.127119	0.262712
82	18	58	57.5	90	6	12	29	37	64	29	7	23		35.875		0.101695	0.327684	0.161972	0.253521	0.136364	0.272727	0.325843	0.41573	0.542373	0.245763	0.039548	0.129944		0.131833	0.290602	0.29096	0.187853	0.231103	0.344229		0.207746	0.214689	0.370787	0.204545	0.0847458	0.394068
83	9	32	52.5	117	5	12	44	47	24	31	62	138		47.7917		0.0508475	0.180791	0.147887	0.329577	0.113636	0.272727	0.494382	0.52809	0.20339	0.262712	0.350282	0.779661		0.0993674	0.255184	0.276836	0.521186	0.304009	0.400409		0.238732	0.115819	0.511236	0.193182	0.564972	0.233051
84	9	36	0	0	6	11	41	43	21	131	48	60		33.8333		0.0508475	0.20339	0	0	0.136364	0.25	0.460674	0.483146	0.177966	1.11017	0.271186	0.338983		0.0254237	0.101695	0.224576	0.724576	0.298519	0.366573		0	0.127119	0.47191	0.193182	0.305085	0.644068
(blank)
Grand Total	27.7756	68.7756	12.6474	46.7564	12.6154	13.5641	26.4615	32.6282	30	33.3462	29.8846	45.7372		31.6827										0.268416												0.0990924	0.145929		0.0219908	0.0323849
																																				0.137376	0.158282		0.0304869	0.0351262
																																				0.0987715	0.136451		0.0219196	0.0302816
																															FOP Label	Standard Label			FOP Label	Standard Label
	27.7756	68.7756	12.6474	46.7564	12.6154	13.5641	26.4615	32.6282	30	33.3462	29.8846	45.7372				0.156925	0.388563	0.0356266	0.131708	0.286713	0.308275	0.297321	0.366609	0.254237	0.282595	0.16884	0.258402			Beer	0.0962756	0.260136		Beer	0.0962756	0.260136
																														Liquor	0.211538	0.270498		Liquor	0.292017	0.337442
	30.3526	52.3941	28.5657	57.818	9.75893	10.2126	15.0126	15.3949	18.1899	25.2652	18.5969	23.8875				0.172594	0.297928	0.0809877	0.163922	0.223229	0.233607	0.169772	0.174096	0.15416	0.215497	0.105747	0.135831			Wine	0.292017	0.337442		Wine	0.211538	0.270498
upper bound	118.833	225.958	98.3446	220.21	41.8922	44.2019	71.4992	78.8129	84.5696	109.142	85.6754	117.4			upper bound	0.674705	1.28235	0.27859	0.623474	0.956401	1.0091	0.806637	0.888897	0.716717	0.929087	0.486082	0.665896
lower bound	-63.2821	-88.4068	-73.0497	-126.698	-16.6614	-17.0737	-18.5761	-13.5565	-24.5696	-42.4494	-25.9062	-25.9254			lower bound	-0.360856	-0.505221	-0.207336	-0.360057	-0.382975	-0.392545	-0.211996	-0.155679	-0.208242	-0.363898	-0.148403	-0.149092								0.0219908	0.0323849
																																			0.0304869	0.0351262
	3.43675	5.93247	3.23443	6.5466	1.10498	1.15635	1.69984	1.74313	2.0596	2.86072	2.10569	2.70473				0.0195424	0.0337337	0.00917005	0.0185605	0.0252758	0.0264508	0.0192229	0.0197125	0.0174552	0.0244003	0.0119735	0.0153799								0.0219196	0.0302816
	High Beer	Low Beer	High Liquor	Low Liquor	High Wine	Low Wine										High Beer	Low Beer	High Liquor	Low Liquor	High Wine	Low Wine
FOP Label	27.7756	12.6474	12.6154	26.4615	30	29.8846									FOP Label	0.156925	0.0356266	0.286713	0.297321	0.254237	0.16884
Standard Label	68.7756	46.7564	13.5641	32.6282	33.3462	45.7372									Standard Label	0.388563	0.131708	0.308275	0.366609	0.282595	0.258402
Accurate	177	355	44	89	118	177									Accurate	177	355	44	89	118	177
																0.0195424	0.00917005	0.0252758	0.0192229	0.0174552	0.0119735
																0.0337337	0.0185605	0.0264508	0.0197125	0.0244003	0.0153799
	3.43675	3.23443	1.10498	1.69984	2.0596	2.10569
	5.93247	6.5466	1.15635	1.74313	2.86072	2.70473
Tests of Within-Subjects Effects
Measure:	MEASURE_1
Source		Type III Sum of Squares	df	Mean Square	F	Sig.
boozeType	Sphericity Assumed	53096	2	26548	34.6502	3.75504e-13
	Greenhouse-Geisser	53096	1.51322	35088	34.6502	1.59636e-10
	Huynh-Feldt	53096	1.53711	34542.7	34.6502	1.18554e-10
	Lower-bound	53096	1	53096	34.6502	9.70943e-08
Error(boozeType)	Sphericity Assumed	117991	154	766.172
	Greenhouse-Geisser	117991	116.518	1012.64
	Huynh-Feldt	117991	118.357	996.9
	Lower-bound	117991	77	1532.34
Potentcy	Sphericity Assumed	420.01	1	420.01	0.328165	0.568411				Within-Subjects Factors
	Greenhouse-Geisser	420.01	1	420.01	0.328165	0.568411				Measure:	MEASURE_1
	Huynh-Feldt	420.01	1	420.01	0.328165	0.568411				boozeType			Dependent Variable
	Lower-bound	420.01	1	420.01	0.328165	0.568411				1	1	1	Beer_High_FOP
Error(Potentcy)	Sphericity Assumed	98550.3	77	1279.87								2	Beer_High_STD
	Greenhouse-Geisser	98550.3	77	1279.87							2	1	Beer_Low_FOP
	Huynh-Feldt	98550.3	77	1279.87								2	Beer_Low_Std
	Lower-bound	98550.3	77	1279.87						2	1	1	Liq_High_FOP
LabelDesign	Sphericity Assumed	66863.2	1	66863.2	102.465	8.4459e-16						2	Liq_High_Std
	Greenhouse-Geisser	66863.2	1	66863.2	102.465	8.4459e-16					2	1	Lig_Low_FOP
	Huynh-Feldt	66863.2	1	66863.2	102.465	8.4459e-16						2	Liq_low_STD
	Lower-bound	66863.2	1	66863.2	102.465	8.4459e-16				3	1	1	Wine_High_FOP
Error(LabelDesign)	Sphericity Assumed	50246.2	77	652.548								2	Wine_High_Std
	Greenhouse-Geisser	50246.2	77	652.548							2	1	Wine_Low_FOP
	Huynh-Feldt	50246.2	77	652.548								2	Wine_Low_STD
	Lower-bound	50246.2	77	652.548
boozeType * Potentcy	Sphericity Assumed	50547.3	2	25273.7	22.7001	2.29212e-09
	Greenhouse-Geisser	50547.3	1.26743	39881.7	22.7001	9.53735e-07
	Huynh-Feldt	50547.3	1.27897	39521.9	22.7001	8.66954e-07
	Lower-bound	50547.3	1	50547.3	22.7001	8.7443e-06
Error(boozeType*Potentcy)	Sphericity Assumed	171460	154	1113.37
	Greenhouse-Geisser	171460	97.5923	1756.9
	Huynh-Feldt	171460	98.4807	1741.05
	Lower-bound	171460	77	2226.75
boozeType * LabelDesign	Sphericity Assumed	51318.1	2	25659	42.2586	2.34463e-15				1. LabelDesign
	Greenhouse-Geisser	51318.1	1.45249	35331.1	42.2586	8.23719e-12				Measure:	MEASURE_1
	Huynh-Feldt	51318.1	1.47317	34835.2	42.2586	6.04806e-12				LabelDesign	Mean	Std. Error	95% Confidence Interval
	Lower-bound	51318.1	1	51318.1	42.2586	7.21273e-09							Lower Bound	Upper Bound
Error(boozeType*LabelDesign)	Sphericity Assumed	93507.4	154	607.191					FOP	1	23.2308	1.24592	20.7498	25.7117	2.48094
	Greenhouse-Geisser	93507.4	111.842	836.069					STD	2	40.1346	1.5186	37.1107	43.1585	3.02391
	Huynh-Feldt	93507.4	113.434	824.333											Mean Pour Accuracy
	Lower-bound	93507.4	77	1214.38							FOP Label	Standard Label		FOP Label	23.231	0
Potentcy * LabelDesign	Sphericity Assumed	762.847	1	762.847	0.835105	0.363653				Mean Pour Accuracy	23.231	40.135		Standard Label	40.135	0
	Greenhouse-Geisser	762.847	1	762.847	0.835105	0.363653
	Huynh-Feldt	762.847	1	762.847	0.835105	0.363653					2.48094	3.02391			2.48094
	Lower-bound	762.847	1	762.847	0.835105	0.363653									3.02391
Error(Potentcy*LabelDesign)	Sphericity Assumed	70337.5	77	913.474
	Greenhouse-Geisser	70337.5	77	913.474
	Huynh-Feldt	70337.5	77	913.474
	Lower-bound	70337.5	77	913.474
boozeType * Potentcy * LabelDesign	Sphericity Assumed	3744.06	2	1872.03	2.43904	0.0906088		2. boozeType * LabelDesign
	Greenhouse-Geisser	3744.06	1.30443	2870.26	2.43904	0.112687		Measure:	MEASURE_1
	Huynh-Feldt	3744.06	1.31772	2841.31	2.43904	0.112248		boozeType		Mean	Std. Error	95% Confidence Interval
	Lower-bound	3744.06	1	3744.06	2.43904	0.12245						Lower Bound	Upper Bound
Error(boozeType*Potentcy*LabelDesign)	Sphericity Assumed	118199	154	767.529				1	1	20.2115	2.49611	15.2412	25.1819
	Greenhouse-Geisser	118199	100.441	1176.8					2	57.766	3.69241	50.4135	65.1186
	Huynh-Feldt	118199	101.465	1164.93				2	1	19.5385	1.00061	17.546	21.5309
	Lower-bound	118199	77	1535.06					2	23.0962	1.14041	20.8253	25.367
								3	1	29.9423	1.56508	26.8258	33.0588
									2	39.5417	2.13703	35.2863	43.797
													4.97038
													7.35253
										FOP Label	Standard Label		1.99248
									Beer	20.2115	57.766		2.27085		Paired Samples Test
									Liquor	19.5385	23.0962		3.11647				Paired Differences					t	df	Sig. (2-tailed)
									Wine	29.9423	39.5417		4.25536				Mean	Std. Deviation	Std. Error Mean	95% Confidence Interval of the Difference
																				Lower	Upper
										4.97038	7.35253				Pair 1	B_FOP - B_STD	-37.5545	36.531	4.13632	-45.7909	-29.318	-9.07921	77	8.43837e-14
6	30.5259	0.05	156							1.99248	2.27085				Pair 2	lIQU_FOP - Liqu_STD	-3.55769	10.0146	1.13393	-5.81563	-1.29975	-3.13749	77	0.00241457
4										3.11647	4.25536				Pair 3	W_FOP - W_STD	-9.59936	20.7877	2.35374	-14.2863	-4.91246	-4.07834	77	0.000109611
1		4.7902
13		20.2115
15
33
19										Low Alcohol Content	High Alcohol Content
60					0.05	156	48.8427	47.6235	Beer	29.7019	48.2756
16							15.5644	10.0318	Liquor	29.5449	13.0897
20							22.9002	22.1482	Wine	37.8109	31.6731
13
13										7.66453	7.47321
3										2.4424	1.57422
7										3.59355	3.47556
27.5
3
6
11										Low Alcohol Content	High Alcohol Content
23									Beer	29.7019	48.2756
52									Liquor	29.5449	13.0897
7									Wine	37.8109	31.6731
9
14										7.66453	7.47321
91.5										2.4424	1.57422
8										3.59355	3.47556
17
10
75
99.5
89
78
55
14
23
11
14
26
53
15
83
3
21
91.5
40
3
5
11
19
12
10
9
93.5
9
9
1
18
18
29
89.5
71
13
15
9
89.5
10
143
12
11
24
3
4
28
8
40
21
18
9
9
0
0
0
70.5
0
0		#DIV/0!
0
52.5
0
0
0
0
0
0
0
0
0
0
0
71.5
0
0
0
0
0
0
0
12.5
0
0
0
0
0
0
0
7.5
63.5
0
0
0
12.5
72.5
0
0
0
0
0
134
22.5
0
0
42.5
0
0
115
0
0
0
0
52.5
0
0
0
89.5
0
0
0
0
0
0
0
0
0
57.5
0
57.5
52.5
0
[truncated: 3 more columns]

## Sheet: % diff
								bad subjects 20, 21,50,51,54, 59
Average of % diff	Column Labels
	Beer				Liquor				Wine				(blank)	Grand Total
	177		355		44		89		118		177		(blank)
Row Labels	FOP	STD	FOP	STD	FOP	STD	FOP	STD	FOP	STD	FOP	STD	(blank)
1	-0.0338983	0.844633	0	0	-0.181818	-0.0454545	0.0224719	-0.460674	-0.161017	0.0847458	0.00564972	-0.169492		-0.00790446
2	-0.0169492	0.596045	0	0	-0.136364	-0.0909091	-0.494382	-0.58427	0.152542	0.271186	0.19774	-0.112994		-0.0181961
3	0.00564972	0.242938	0	0	0.0909091	0.0909091	-0.191011	-0.202247	0.322034	0.720339	0.19774	0.666667		0.161994
4	-0.0734463	-0.129944	-0.198592	-0.226761	0.5	-0.318182	0.146067	-0.382022	0.101695	-0.20339	-0.0734463	-0.254237		-0.0926881
5	-0.0677966	1.00565	0	-0.147887	0.0681818	-0.0227273	-0.179775	-0.0786517	-0.364407	0.0423729	-0.079096	0.536723		0.0593822
6	0.186441	0.624294	0	0	-0.136364	-0.5	-0.629213	-0.629213	-0.161017	-0.0508475	0.0847458	-0.367232		-0.131534
7	0.079096	0.327684	0	-0.197183	0.272727	0.136364	0.011236	-0.213483	0.169492	0.059322	-0.039548	-0.135593		0.039176
8	0.299435	0	-0.147887	-0.301408	0.522727	0.636364	0.382022	0.224719	-0.0254237	0.059322	0.231638	-0.316384		0.130427
9	-0.0903955	0.175141	0	0	0.409091	0.681818	0.179775	-0.0898876	0.271186	0.398305	0.20904	-0.20904		0.161253
10	-0.112994	1.00565	0	0	1.04545	0.363636	0.235955	0.393258	0.211864	-0.00847458	0.135593	-0.135593		0.261196
11	0.0734463	0.0903955	0	-0.326761	-0.363636	-0.159091	-0.494382	-0.483146	0.0338983	-0.127119	-0.0564972	-0.412429		-0.185443
12	-0.0564972	0.20904	0	0	-0.181818	0.0681818	-0.235955	-0.348315	0.00847458	0.144068	-0.0960452	-0.293785		-0.065221
13	-0.0169492	-0.00564972	0	-0.380282	-0.204545	-0.159091	-0.0224719	-0.393258	-0.144068	-0.101695	-0.0225989	-0.259887		-0.142541
14	-0.039548	0.497175	0	-0.0704225	-0.272727	0.0909091	-0.191011	-0.11236	-0.110169	-0.059322	-0.107345	-0.344633		-0.0599544
15	-0.155367	-0.129944	0	0	0.0909091	0	-0.191011	-0.146067	-0.211864	-0.186441	-0.124294	-0.141243		-0.0996102
16	-0.0169492	0.271186	0	-0.0211268	0.0227273	-0.113636	-0.337079	-0.494382	-0.0338983	-0.389831	-0.333333	-0.457627		-0.158662
17	-0.0169492	0.0451977	0	0	-0.159091	-0.25	-0.449438	-0.404494	-0.118644	-0.110169	-0.0677966	-0.418079		-0.162455
18	0.0621469	0.158192	0	0	-0.340909	-0.363636	-0.191011	-0.539326	0.0338983	0.20339	-0.0451977	0.514124		-0.0423607
19	0.129944	0.570621	0	0	0.181818	-0.0909091	0.269663	0.0674157	0.169492	0.245763	0.372881	-0.0508475		0.155487
22	0.293785	0.316384	-0.201408	-0.352113	-0.136364	-0.181818	-0.629213	-0.606742	0.0423729	0	-0.20904	-0.310734		-0.164574
23	-0.0225989	0.118644	0	-0.140845	-0.0454545	0.318182	0.168539	-0.314607	0.118644	0.118644	0.0960452	0.112994		0.0440156
24	-0.0508475	0.0451977	0	-0.526761	-0.295455	-0.181818	-0.382022	-0.550562	-0.0847458	0.457627	0.112994	-0.0960452		-0.12937
25	-0.00564972	1.00565	0	0	0.0227273	-0.159091	-0.269663	-0.426966	-0.127119	0.254237	0.20904	0.118644		0.0518175
26	0.488701	0.567797	0	0	-0.318182	-0.159091	-0.269663	-0.382022	0.0508475	-0.322034	0.118644	-0.0508475		-0.0229876
27	-0.0282486	-0.214689	0	0	-0.272727	-0.295455	-0.426966	-0.292135	-0.338983	-0.305085	-0.0847458	-0.322034		-0.215089
28	-0.0112994	0.0451977	0	-0.422535	0.113636	-0.0227273	0.0449438	0	-0.194915	0.135593	-0.0621469	-0.107345		-0.0401331
29	-0.0564972	-0.0282486	0	-0.371831	0.977273	0.0227273	0.168539	-0.370787	0.220339	-0.169492	0.0225989	-0.19209		0.0185443
30	0.384181	0.69209	-0.0352113	-0.0211268	-0.363636	-0.295455	-0.629213	-0.41573	0.135593	1.16102	0.0960452	0.372881		0.0901196
31	0.443503	0.454802	0	0	-0.0454545	0.25	-0.224719	-0.449438	0.737288	-0.0762712	-0.242938	-0.276836		0.0474947
32	0.502825	0.564972	0	-0.188732	0.318182	-0.545455	-0.651685	-0.674157	-0.254237	-0.322034	-0.491525	-0.525424		-0.188939
33	0.440678	-0.00564972	0	-0.456338	0.272727	0.318182	-0.235955	-0.348315	0.288136	-0.135593	0.0508475	-0.220339		-0.00263496
34	-0.310734	-0.327684	0	-0.442254	-0.159091	-0.409091	-0.494382	-0.483146	-0.152542	-0.330508	-0.0564972	-0.344633		-0.292547
35	0.079096	0.573446	0	0	-0.0681818	0.409091	0.0337079	-0.404494	0.0254237	0.254237	0.141243	-0.254237		0.0657776
36	-0.129944	-0.0225989	0	-0.402817	-0.136364	0	-0.494382	-0.168539	-0.127119	-0.220339	-0.237288	-0.271186		-0.184215
37	-0.0621469	1.00565	0	0	-0.113636	-0.0454545	-0.101124	-0.438202	0.0932203	0.313559	-0.135593	-0.079096		0.0364314
38	0.079096	0.237288	-0.0211268	0	-0.25	-0.272727	-0.393258	-0.359551	0.322034	-0.0169492	0.039548	0		-0.0529705
39	-0.146893	-0.276836	-0.178873	-0.340845	-0.363636	-0.159091	-0.292135	-0.168539	-0.347458	-0.228814	-0.372881	-0.231638		-0.25897
40	-0.271186	-0.163842	0	-0.178873	0.431818	0.113636	-0.0898876	-0.224719	-0.152542	0.440678	-0.271186	-0.225989		-0.0493411
41	0.0847458	0.175141	0	0	0.0454545	0.0909091	-0.0786517	-0.168539	0.720339	0.186441	0.152542	-0.0960452		0.0926947
42	0.468927	0.80791	0	-0.056338	-0.136364	-0.159091	-0.662921	-0.617978	0.220339	0.135593	-0.231638	-0.237288		-0.0390708
43	-0.0169492	0.864407	-0.0352113	-0.15493	-0.318182	0.0227273	-0.52809	-0.41573	-0.0338983	0.288136	0.259887	-0.389831		-0.0381387
44	0.0677966	0.680791	-0.204225	-0.197183	-0.159091	0.590909	-0.52809	-0.651685	0.5	1.04237	0.0903955	-0.0847458		0.0956037
45	0.488701	-0.079096	0	0	0.113636	-0.0227273	-0.258427	-0.47191	0.271186	0.262712	-0.00564972	0.271186		0.0474676
46	0.186441	0.463277	0	0	0.909091	0.931818	0.393258	0.314607	0.610169	0.228814	0.152542	0.259887		0.370825
47	0	0.0621469	0	0	-0.340909	-0.272727	-0.325843	-0.550562	0.254237	0.389831	0.158192	0.0169492		-0.0507237
48	-0.0112994	0.214689	0	0	-0.136364	-0.0909091	-0.41573	-0.258427	-0.144068	0.0169492	-0.288136	0.0875706		-0.085477
49	0.0621469	-0.384181	0	-0.44507	-0.272727	-0.409091	0.0337079	-0.47191	-0.355932	0.0932203	-0.141243	-0.242938		-0.211168
52	-0.0451977	-0.271186	-0.377465	-0.301408	0.386364	0.477273	-0.0449438	-0.0561798	0.322034	0.177966	0.0960452	-0.418079		-0.00456488
53	0.00564972	0.0564972	-0.0633803	0	-0.113636	0.136364	-0.258427	-0.0449438	0.491525	-0.228814	0.412429	0.118644		0.042659
55	0.0564972	1.00565	0	0	0.431818	0.409091	-0.325843	-0.157303	0.254237	0.288136	-0.124294	-0.039548		0.14987
56	-0.0451977	-0.039548	0	0	-0.659091	-0.545455	-0.404494	-0.617978	-0.389831	-0.449153	-0.40113	-0.0564972		-0.300698
57	0.477401	0.299435	-0.119718	-0.0774648	0.772727	0.886364	0.134831	-0.0337079	0.508475	0.567797	0.271186	-0.214689		0.289386
58	0.0508475	-0.180791	0	0	0.522727	0.909091	0.280899	0.674157	0.0338983	0.101695	-0.00564972	0.0112994		0.199848
60	-0.0451977	0.440678	0	0	0.272727	0.545455	-0.157303	-0.0674157	-0.144068	-0.0847458	-0.0903955	-0.333333		0.0280334
61	0	0.271186	-0.323944	-0.133803	0.0909091	0.113636	-0.280899	0.52809	0.0254237	0.330508	-0.0112994	-0.299435		0.0258645
62	0.101695	0.384181	0	-0.205634	0.0227273	-0.25	-0.0337079	-0.382022	0.237288	0.211864	-0.0338983	-0.0564972		-0.000333675
63	-0.101695	1.00565	0	-0.292958	0.0909091	0.0454545	-0.438202	-0.179775	-0.0169492	-0.20339	-0.305085	-0.265537		-0.0551314
64	0.163842	0.225989	0	-0.084507	0.0454545	-0.25	-0.561798	-0.483146	0.355932	0.389831	-0.118644	0.0169492		-0.0250082
65	0.50565	0.793785	0	0	0.227273	0.159091	-0.314607	-0.224719	0.29661	0.347458	0.0225989	-0.135593		0.139796
66	0.40113	-0.0847458	-0.147887	0	-0.0681818	-0.0909091	-0.280899	-0.41573	-0.0254237	0.186441	-0.112994	-0.350282		-0.0824569
67	0.0225989	0.584746	0	0	0.295455	0.863636	0.134831	-0.0449438	0.110169	-0.0169492	0.0225989	-0.039548		0.16105
68	-0.0847458	1.00565	0	-0.140845	-0.0681818	-0.159091	-0.258427	-0.269663	0.0508475	0.135593	-0.0451977	-0.305085		-0.0115955
69	0.0508475	0.0112994	0	0	0.159091	0.431818	0.101124	-0.123596	0.211864	0.516949	0.19774	0.19209		0.145769
70	0.50565	-0.0338983	-0.252113	-0.549296	0.0681818	-0.25	-0.359551	-0.561798	0.152542	0.288136	0.0903955	-0.19209		-0.0911534
71	0.0282486	0.725989	0	0	0.272727	0	-0.224719	-0.157303	-0.177966	-0.144068	-0.101695	-0.0621469		0.0132555
72	0.80791	0.723164	0	-0.0352113	-0.0909091	-0.204545	-0.539326	-0.561798	-0.118644	0.330508	-0.20339	-0.231638		-0.0103233
73	-0.0677966	0.579096	0	0	0.136364	0.636364	-0.011236	-0.52809	0.279661	0.322034	0.107345	0.0112994		0.122087
74	0.0621469	0.850282	0	0	-0.113636	-0.0681818	-0.0449438	-0.393258	-0.322034	-0.110169	-0.0451977	-0.0451977		-0.0191825
75	0.107345	0.20904	0	-0.408451	0.409091	0.272727	-0.0674157	-0.292135	0.423729	0.211864	0.248588	-0.237288		0.0730911
76	-0.0169492	0.101695	0	-0.338028	0.636364	0.204545	-0.202247	-0.0337079	0.161017	-0.118644	0.107345	-0.112994		0.0323662
77	-0.0169492	0.338983	0	-0.0352113	-0.318182	-0.431818	-0.483146	-0.314607	-0.0677966	0.0762712	-0.0112994	-0.0621469		-0.110492
78	0.158192	0.158192	0	-0.0492958	0.0909091	0.181818	-0.101124	-0.0786517	0.0338983	-0.0762712	0.0338983	-0.355932		-0.000363865
79	0.0451977	0.0677966	0	-0.323944	0.522727	0.613636	0.179775	0.47191	0.432203	0.635593	0.169492	0.0960452		0.242536
80	0.225989	0.225989	-0.161972	-0.084507	1.02273	0.636364	-0.146067	-0.516854	0.440678	-0.135593	0.237288	-0.282486		0.121796
81	0.118644	0.468927	0	-0.259155	-0.0227273	0.272727	-0.202247	-0.426966	0.177966	0.330508	0.0338983	-0.158192		0.0277819
82	0.101695	0.327684	-0.161972	-0.253521	0.0454545	0.272727	-0.325843	-0.41573	0.542373	0.211864	0.0338983	-0.0677966		0.0259028
83	0.0508475	0.180791	-0.147887	-0.329577	-0.113636	-0.272727	-0.494382	-0.52809	-0.20339	-0.0762712	-0.350282	-0.779661		-0.255356
84	-0.0508475	0.20339	0	0	-0.136364	-0.25	-0.460674	-0.483146	0.177966	1.11017	0.271186	0.0734463		0.0379272
(blank)
Grand Total	0.0853614	0.313161	-0.0356266	-0.131708	0.0681818	0.0594406	-0.206281	-0.281619	0.0858322	0.125272	-0.00441837	-0.131573		-0.00449812
	0.0853614	0.313161	-0.0356266	-0.131708	0.0681818	0.0594406	-0.206281	-0.281619	0.0858322	0.125272	-0.00441837	-0.131573
	0.204454	0.369562	0.0804668	0.162868	0.345635	0.355724	0.260504	0.277259	0.257245	0.314821	0.18276	0.23646
upper bound	0.698724	1.42185	0.205774	0.356895	1.10509	1.12661	0.575232	0.550157	0.857567	1.06974	0.543862	0.577805
lower bound	-0.528001	-0.795524	-0.277027	-0.620311	-0.968725	-1.00773	-0.987793	-1.1134	-0.685902	-0.819192	-0.552698	-0.840952
	0.0231499	0.0418446	0.00911107	0.0184411	0.0391355	0.0402778	0.0294963	0.0313934	0.0291272	0.0356465	0.0206935	0.0267738
	High Content Beer	Low Content Beer	High Content Wine	Low Content Wine	High Content Liquor	Low Content Liquor
Standard Drink Label	0.0853614	-0.0356266	0.0858322	-0.00441837	0.0681818	-0.206281
ABV Label	0.313161	-0.131708	0.125272	-0.131573	0.0594406	-0.281619
Accurate	177	355	118	177	44	89
	0.0231499	0.00911107	0.0391355	0.0294963	0.0291272	0.0206935
	0.0418446	0.0184411	0.0402778	0.0313934	0.0356465	0.0267738
	High Content Beer	Low Content Beer	High Content Liquor	Low Content Liquor	High Content Wine	Low Content Wine
FOP	0.0853614	-0.0356266	0.0681818	-0.206281	0.0858322	-0.00441837
Standard	0.313161	-0.131708	0.0594406	-0.281619	0.125272	-0.131573
Accurate	177	355	44	89	118	177

## Sheet: ave-observed
								bad subjects 20, 21,50,51,54, 59
Average of Observed - standard drink	Column Labels
	Beer				Liquor				Wine				(blank)	Grand Total
	177		355		44		89		118		177		(blank)
Row Labels	FOP	STD	FOP	STD	FOP	STD	FOP	STD	FOP	STD	FOP	STD	(blank)
1	-6	149.5	0	0	-8	-2	2	-41	-19	10	1	-30		4.70833
2	-3	105.5	0	0	-6	-4	-44	-52	18	32	35	-20		5.125
3	1	43	0	0	4	4	-17	-18	38	85	35	118		24.4167
4	-13	-23	-70.5	-80.5	22	-14	13	-34	12	-24	-13	-45		-22.5
5	-12	178	0	-52.5	3	-1	-16	-7	-43	5	-14	95		11.2917
6	33	110.5	0	0	-6	-22	-56	-56	-19	-6	15	-65		-5.95833
7	14	58	0	-70	12	6	1	-19	20	7	-7	-24		-0.166667
8	53	0	-52.5	-107	23	28	34	20	-3	7	41	-56		-1.04167
9	-16	31	0	0	18	30	16	-8	32	47	37	-37		12.5
10	-20	178	0	0	46	16	21	35	25	-1	24	-24		25
11	13	16	0	-116	-16	-7	-44	-43	4	-15	-10	-73		-24.25
12	-10	37	0	0	-8	3	-21	-31	1	17	-17	-52		-6.75
13	-3	-1	0	-135	-9	-7	-2	-35	-17	-12	-4	-46		-22.5833
14	-7	88	0	-25	-12	4	-17	-10	-13	-7	-19	-61		-6.58333
15	-27.5	-23	0	0	4	0	-17	-13	-25	-22	-22	-25		-14.2083
16	-3	48	0	-7.5	1	-5	-30	-44	-4	-46	-59	-81		-19.2083
17	-3	8	0	0	-7	-11	-40	-36	-14	-13	-12	-74		-16.8333
18	11	28	0	0	-15	-16	-17	-48	4	24	-8	91		4.5
19	23	101	0	0	8	-4	24	6	20	29	66	-9		22
22	52	56	-71.5	-125	-6	-8	-56	-54	5	0	-37	-55		-24.9583
23	-4	21	0	-50	-2	14	15	-28	14	14	17	20		2.58333
24	-9	8	0	-187	-13	-8	-34	-49	-10	54	20	-17		-20.4167
25	-1	178	0	0	1	-7	-24	-38	-15	30	37	21		15.1667
26	86.5	100.5	0	0	-14	-7	-24	-34	6	-38	21	-9		7.33333
27	-5	-38	0	0	-12	-13	-38	-26	-40	-36	-15	-57		-23.3333
28	-2	8	0	-150	5	-1	4	0	-23	16	-11	-19		-14.4167
29	-10	-5	0	-132	43	1	15	-33	26	-20	4	-34		-12.0833
30	68	122.5	-12.5	-7.5	-16	-13	-56	-37	16	137	17	66		23.7083
31	78.5	80.5	0	0	-2	11	-20	-40	87	-9	-43	-49		7.83333
32	89	100	0	-67	14	-24	-58	-60	-30	-38	-87	-93		-21.1667
33	78	-1	0	-162	12	14	-21	-31	34	-16	9	-39		-10.25
34	-55	-58	0	-157	-7	-18	-44	-43	-18	-39	-10	-61		-42.5
35	14	101.5	0	0	-3	18	3	-36	3	30	25	-45		9.20833
36	-23	-4	0	-143	-6	0	-44	-15	-15	-26	-42	-48		-30.5
37	-11	178	0	0	-5	-2	-9	-39	11	37	-24	-14		10.1667
38	14	42	-7.5	0	-11	-12	-35	-32	38	-2	7	0		0.125
39	-26	-49	-63.5	-121	-16	-7	-26	-15	-41	-27	-66	-41		-41.5417
40	-48	-29	0	-63.5	19	5	-8	-20	-18	52	-48	-40		-16.5417
41	15	31	0	0	2	4	-7	-15	85	22	27	-17		12.25
42	83	143	0	-20	-6	-7	-59	-55	26	16	-41	-42		3.16667
43	-3	153	-12.5	-55	-14	1	-47	-37	-4	34	46	-69		-0.625
44	12	120.5	-72.5	-70	-7	26	-47	-58	59	123	16	-15		7.25
45	86.5	-14	0	0	5	-1	-23	-42	32	31	-1	48		10.125
46	33	82	0	0	40	41	35	28	72	27	27	46		35.9167
47	0	11	0	0	-15	-12	-29	-49	30	46	28	3		1.08333
48	-2	38	0	0	-6	-4	-37	-23	-17	2	-51	15.5		-7.04167
49	11	-68	0	-158	-12	-18	3	-42	-42	11	-25	-43		-31.9167
52	-8	-48	-134	-107	17	21	-4	-5	38	21	17	-74		-22.1667
53	1	10	-22.5	0	-5	6	-23	-4	58	-27	73	21		7.29167
55	10	178	0	0	19	18	-29	-14	30	34	-22	-7		18.0833
56	-8	-7	0	0	-29	-24	-36	-55	-46	-53	-71	-10		-28.25
57	84.5	53	-42.5	-27.5	34	39	12	-3	60	67	48	-38		23.875
58	9	-32	0	0	23	40	25	60	4	12	-1	2		11.8333
60	-8	78	0	0	12	24	-14	-6	-17	-10	-16	-59		-1.33333
61	0	48	-115	-47.5	4	5	-25	47	3	39	-2	-53		-8.04167
62	18	68	0	-73	1	-11	-3	-34	28	25	-6	-10		0.25
63	-18	178	0	-104	4	2	-39	-16	-2	-24	-54	-47		-10
64	29	40	0	-30	2	-11	-50	-43	42	46	-21	3		0.583333
65	89.5	140.5	0	0	10	7	-28	-20	35	41	4	-24		21.25
66	71	-15	-52.5	0	-3	-4	-25	-37	-3	22	-20	-62		-10.7083
67	4	103.5	0	0	13	38	12	-4	13	-2	4	-7		14.5417
68	-15	178	0	-50	-3	-7	-23	-24	6	16	-8	-54		1.33333
69	9	2	0	0	7	19	9	-11	25	61	35	34		15.8333
70	89.5	-6	-89.5	-195	3	-11	-32	-50	18	34	16	-34		-21.4167
71	5	128.5	0	0	12	0	-20	-14	-21	-17	-18	-11		3.70833
72	143	128	0	-12.5	-4	-9	-48	-50	-14	39	-36	-41		7.95833
73	-12	102.5	0	0	6	28	-1	-47	33	38	19	2		14.0417
74	11	150.5	0	0	-5	-3	-4	-35	-38	-13	-8	-8		3.95833
75	19	37	0	-145	18	12	-6	-26	50	25	44	-42		-1.16667
76	-3	18	0	-120	28	9	-18	-3	19	-14	19	-20		-7.08333
77	-3	60	0	-12.5	-14	-19	-43	-28	-8	9	-2	-11		-5.95833
78	28	28	0	-17.5	4	8	-9	-7	4	-9	6	-63		-2.29167
79	8	12	0	-115	23	27	16	42	51	75	30	17		15.5
80	40	40	-57.5	-30	45	28	-13	-46	52	-16	42	-50		2.875
81	21	83	0	-92	-1	12	-18	-38	21	39	6	-28		0.416667
82	18	58	-57.5	-90	2	12	-29	-37	64	25	6	-12		-3.375
83	9	32	-52.5	-117	-5	-12	-44	-47	-24	-9	-62	-138		-39.125
84	-9	36	0	0	-6	-11	-41	-43	21	131	48	13		11.5833
(blank)
Grand Total	15.109	55.4295	-12.6474	-46.7564	3	2.61538	-18.359	-25.0641	10.1282	14.7821	-0.782051	-23.2885		-2.15278
	15.109	55.4295	-12.6474	-46.7564	3	2.61538	-18.359	-25.0641	10.1282	14.7821	-0.782051	-23.2885
	36.1884	65.4124	28.5657	57.818	15.208	15.6518	23.1849	24.676	30.3549	37.1489	32.3485	41.8533
upper bound	123.674	251.667	73.0497	126.698	48.6239	49.5709	51.1956	48.964	101.193	126.229	96.2635	102.272
lower bound	-93.4562	-140.808	-98.3446	-220.21	-42.6239	-44.3402	-87.9136	-99.0922	-80.9365	-96.6647	-97.8276	-148.848
	4.09753	7.40649	3.23443	6.5466	1.72196	1.77222	2.62517	2.79401	3.43701	4.20629	3.66275	4.73896
	High Beer	Low Beer	High Liquor	Low Liquor	High Wine	Low Wine
FOP Label	15.109	-12.6474	3	-18.359	10.1282	-0.782051
Standard Label	55.4295	-46.7564	2.61538	-25.0641	14.7821	-23.2885
Accurate	177	355	44	89	118	177
	4.09753	3.23443	1.72196	2.62517	3.43701	3.66275
	7.40649	6.5466	1.77222	2.79401	4.20629	4.73896
Tests of Within-Subjects Effects
Measure:	MEASURE_1
Source		Type III Sum of Squares	df	Mean Square	F	Sig.
boozeType	Sphericity Assumed	25967.2	2	12983.6	5.85964	0.00352673
	Greenhouse-Geisser	25967.2	1.76585	14705.2	5.85964	0.00514681
	Huynh-Feldt	25967.2	1.80419	14392.8	5.85964	0.00483743
	Lower-bound	25967.2	1	25967.2	5.85964	0.0178475
Error(boozeType)	Sphericity Assumed	341229	154	2215.77
	Greenhouse-Geisser	341229	135.971	2509.58
	Huynh-Feldt	341229	138.922	2456.25
	Lower-bound	341229	77	4431.54
Potentcy	Sphericity Assumed	337782	1	337782	224.992	1.47702e-24
	Greenhouse-Geisser	337782	1	337782	224.992	1.47702e-24
	Huynh-Feldt	337782	1	337782	224.992	1.47702e-24
	Lower-bound	337782	1	337782	224.992	1.47702e-24
Error(Potentcy)	Sphericity Assumed	115600	77	1501.3
	Greenhouse-Geisser	115600	77	1501.3
	Huynh-Feldt	115600	77	1501.3
	Lower-bound	115600	77	1501.3
LabelDesign	Sphericity Assumed	2280.47	1	2280.47	1.54772	0.217246
	Greenhouse-Geisser	2280.47	1	2280.47	1.54772	0.217246
	Huynh-Feldt	2280.47	1	2280.47	1.54772	0.217246
	Lower-bound	2280.47	1	2280.47	1.54772	0.217246
Error(LabelDesign)	Sphericity Assumed	113455	77	1473.44
	Greenhouse-Geisser	113455	77	1473.44
	Huynh-Feldt	113455	77	1473.44
	Lower-bound	113455	77	1473.44
boozeType * Potentcy	Sphericity Assumed	85151.3	2	42575.7	62.7192	1.18869e-20
	Greenhouse-Geisser	85151.3	1.51448	56224.9	62.7192	3.02091e-16
	Huynh-Feldt	85151.3	1.53843	55349.4	62.7192	1.83045e-16
	Lower-bound	85151.3	1	85151.3	62.7192	1.4529e-11
Error(boozeType*Potentcy)	Sphericity Assumed	104540	154	678.83
	Greenhouse-Geisser	104540	116.615	896.454
	Huynh-Feldt	104540	118.459	882.496
	Lower-bound	104540	77	1357.66
boozeType * LabelDesign	Sphericity Assumed	5666.98	2	2833.49	2.67172	0.0723375
	Greenhouse-Geisser	5666.98	1.57317	3602.27	2.67172	0.0858156
	Huynh-Feldt	5666.98	1.60032	3541.15	2.67172	0.0849009
	Lower-bound	5666.98	1	5666.98	2.67172	0.106228
Error(boozeType*LabelDesign)	Sphericity Assumed	163325	154	1060.55
	Greenhouse-Geisser	163325	121.134	1348.3
	Huynh-Feldt	163325	123.225	1325.42
	Lower-bound	163325	77	2121.1
Potentcy * LabelDesign	Sphericity Assumed	75690.1	1	75690.1	88.3615	2.03642e-14
	Greenhouse-Geisser	75690.1	1	75690.1	88.3615	2.03642e-14
	Huynh-Feldt	75690.1	1	75690.1	88.3615	2.03642e-14
	Lower-bound	75690.1	1	75690.1	88.3615	2.03642e-14
Error(Potentcy*LabelDesign)	Sphericity Assumed	65957.8	77	856.595
	Greenhouse-Geisser	65957.8	77	856.595
	Huynh-Feldt	65957.8	77	856.595
	Lower-bound	65957.8	77	856.595
boozeType * Potentcy * LabelDesign	Sphericity Assumed	47498.8	2	23749.4	30.2262	8.44526e-12
	Greenhouse-Geisser	47498.8	1.55545	30536.9	30.2262	1.0839e-09
	Huynh-Feldt	47498.8	1.58163	30031.5	30.2262	8.1399e-10
	Lower-bound	47498.8	1	47498.8	30.2262	4.81398e-07
Error(boozeType*Potentcy*LabelDesign)	Sphericity Assumed	121001	154	785.722
	Greenhouse-Geisser	121001	119.77	1010.28
	Huynh-Feldt	121001	121.786	993.559
	Lower-bound	121001	77	1571.44
3. Potentcy * LabelDesign
Measure:	MEASURE_1
Potentcy		Mean	Std. Error	95% Confidence Interval
				Lower Bound	Upper Bound
1	1	9.41239	2.24935	4.93337	13.8914
	2	24.2756	3.20998	17.8838	30.6675
2	1	-10.5962	2.07153	-14.7211	-6.47121
	2	-31.703	3.33496	-38.3437	-25.0622
		FOP	STD
	High	9.41239	24.2756
	Low	-10.5962	-31.703

## Sheet: raw means
							bad subjects 20, 21,50,51,54, 59
Average of Pour Volume	Column Labels
	Beer				Liquor				Wine				(blank)	Grand Total
	177		355		44		89		118		177		(blank)
Row Labels	FOP	STD	FOP	STD	FOP	STD	FOP	STD	FOP	STD	FOP	STD	(blank)
1	171	326.5	355	355	36	42	91	48	99	128	178	147		164.708
2	174	282.5	355	355	38	40	45	37	136	150	212	157		165.125
3	178	220	355	355	48	48	72	71	156	203	212	295		184.417
4	164	154	284.5	274.5	66	30	102	55	130	94	164	132		137.5
5	165	355	355	302.5	47	43	73	82	75	123	163	272		171.292
6	210	287.5	355	355	38	22	33	33	99	112	192	112		154.042
7	191	235	355	285	56	50	90	70	138	125	170	153		159.833
8	230	177	302.5	248	67	72	123	109	115	125	218	121		158.958
9	161	208	355	355	62	74	105	81	150	165	214	140		172.5
10	157	355	355	355	90	60	110	124	143	117	201	153		185
11	190	193	355	239	28	37	45	46	122	103	167	104		135.75
12	167	214	355	355	36	47	68	58	119	135	160	125		153.25
13	174	176	355	220	35	37	87	54	101	106	173	131		137.417
14	170	265	355	330	32	48	72	79	105	111	158	116		153.417
15	149.5	154	355	355	48	44	72	76	93	96	155	152		145.792
16	174	225	355	347.5	45	39	59	45	114	72	118	96		140.792
17	174	185	355	355	37	33	49	53	104	105	165	103		143.167
18	188	205	355	355	29	28	72	41	122	142	169	268		164.5
19	200	278	355	355	52	40	113	95	138	147	243	168		182
22	229	233	283.5	230	38	36	33	35	123	118	140	122		135.042
23	173	198	355	305	42	58	104	61	132	132	194	197		162.583
24	168	185	355	168	31	36	55	40	108	172	197	160		139.583
25	176	355	355	355	45	37	65	51	103	148	214	198		175.167
26	263.5	277.5	355	355	30	37	65	55	124	80	198	168		167.333
27	172	139	355	355	32	31	51	63	78	82	162	120		136.667
28	175	185	355	205	49	43	93	89	95	134	166	158		145.583
29	167	172	355	223	87	45	104	56	144	98	181	143		147.917
30	245	299.5	342.5	347.5	28	31	33	52	134	255	194	243		183.708
31	255.5	257.5	355	355	42	55	69	49	205	109	134	128		167.833
32	266	277	355	288	58	20	31	29	88	80	90	84		138.833
33	255	176	355	193	56	58	68	58	152	102	186	138		149.75
34	122	119	355	198	37	26	45	46	100	79	167	116		117.5
35	191	278.5	355	355	41	62	92	53	121	148	202	132		169.208
36	154	173	355	212	38	44	45	74	103	92	135	129		129.5
37	166	355	355	355	39	42	80	50	129	155	153	163		170.167
38	191	219	347.5	355	33	32	54	57	156	116	184	177		160.125
39	151	128	291.5	234	28	37	63	74	77	91	111	136		118.458
40	129	148	355	291.5	63	49	81	69	100	170	129	137		143.458
41	192	208	355	355	46	48	82	74	203	140	204	160		172.25
42	260	320	355	335	38	37	30	34	144	134	136	135		163.167
43	174	330	342.5	300	30	45	42	52	114	152	223	108		159.375
44	189	297.5	282.5	285	37	70	42	31	177	241	193	162		167.25
45	263.5	163	355	355	49	43	66	47	150	149	176	225		170.125
46	210	259	355	355	84	85	124	117	190	145	204	223		195.917
47	177	188	355	355	29	32	60	40	148	164	205	180		161.083
48	175	215	355	355	38	40	52	66	101	120	126	192.5		152.958
49	188	109	355	197	32	26	92	47	76	129	152	134		128.083
52	169	129	221	248	61	65	85	84	156	139	194	103		137.833
53	178	187	332.5	355	39	50	66	85	176	91	250	198		167.292
55	187	355	355	355	63	62	60	75	148	152	155	170		178.083
56	169	170	355	355	15	20	53	34	72	65	106	167		131.75
57	261.5	230	312.5	327.5	78	83	101	86	178	185	225	139		183.875
58	186	145	355	355	67	84	114	149	122	130	176	179		171.833
60	169	255	355	355	56	68	75	83	101	108	161	118		158.667
61	177	225	240	307.5	48	49	64	136	121	157	175	124		151.958
62	195	245	355	282	45	33	86	55	146	143	171	167		160.25
63	159	355	355	251	48	46	50	73	116	94	123	130		150
64	206	217	355	325	46	33	39	46	160	164	156	180		160.583
65	266.5	317.5	355	355	54	51	61	69	153	159	181	153		181.25
66	248	162	302.5	355	41	40	64	52	115	140	157	115		149.292
67	181	280.5	355	355	57	82	101	85	131	116	181	170		174.542
68	162	355	355	305	41	37	66	65	124	134	169	123		161.333
69	186	179	355	355	51	63	98	78	143	179	212	211		175.833
70	266.5	171	265.5	160	47	33	57	39	136	152	193	143		138.583
71	182	305.5	355	355	56	44	69	75	97	101	159	166		163.708
72	320	305	355	342.5	40	35	41	39	104	157	141	136		167.958
73	165	279.5	355	355	50	72	88	42	151	156	196	179		174.042
74	188	327.5	355	355	39	41	85	54	80	105	169	169		163.958
75	196	214	355	210	62	56	83	63	168	143	221	135		158.833
76	174	195	355	235	72	53	71	86	137	104	196	157		152.917
77	174	237	355	342.5	30	25	46	61	110	127	175	166		154.042
78	205	205	355	337.5	48	52	80	82	122	109	183	114		157.708
79	185	189	355	240	67	71	105	131	169	193	207	194		175.5
80	217	217	297.5	325	89	72	76	43	170	102	219	127		162.875
81	198	260	355	263	43	56	71	51	139	157	183	149		160.417
82	195	235	297.5	265	46	56	60	52	182	143	183	165		156.625
83	186	209	302.5	238	39	32	45	42	94	109	115	39		120.875
84	168	213	355	355	38	33	48	46	139	249	225	190		171.583
(blank)
Grand Total	192.109	232.429	342.353	308.244	47	46.6154	70.641	63.9359	128.128	132.782	176.218	153.712		157.847
	192.109	232.429	342.353	308.244	47	46.6154	70.641	63.9359	128.128	132.782	176.218	153.712	#DIV/0!	157.847
	192.109	232.429	342.353	308.244	47	46.6154	70.641	63.9359	128.128	132.782	176.218	153.712	#DIV/0!	157.847
	3.94848	7.13708	3.11678	6.30846	1.65932	1.70776	2.52968	2.69237	3.31199	4.05328	3.52951	4.56657
	High Beer	Low Beer	High Wine	Low Wine	High Liquor	Low Liquor
FOP Label	192.109	342.353	128.128	176.218	47	70.641
Standard Label	232.429	308.244	132.782	153.712	46.6154	63.9359
Accurate Pour	177	355	118	177	44	89			High Wine	Low Wine
									128.128	176.218
									132.782	153.712
	3.94848	3.11678	1.65932	2.52968	3.31199	3.52951			118	177
	7.13708	6.30846	1.70776	2.69237	4.05328	4.56657
				High Wine	Low Wine
				128.128	176.218
				132.782	153.712
				118	177

## Sheet: All Data
Subject	Label Coding	Pour 1	Pour 2	Obs-standard drink (Pour 1)	Obs-standard drink (pour 2)	Label	Alc Type	Alc Level	absolute error
1	1	355	355	0	0	STD	Beer	Low	0
1	2	298	355	121	178	STD	Beer	High	178
1	3	355	355	0	0	FOP	Beer	Low	0
1	4	170	172	-7	-5	FOP	Beer	High	5
1	5	180	114	3	-63	STD	Wine	Low	63
1	6	144	112	26	-6	STD	Wine	High	6
1	7	196	160	19	-17	FOP	Wine	Low	17
1	8	98	100	-20	-18	FOP	Wine	High	18
1	9	54	42	-35	-47	STD	Liquor	Low	47
1	10	34	50	-10	6	STD	Liquor	High	6
1	11	94	88	5	-1	FOP	Liquor	Low	1
1	12	32	40	-12	-4	FOP	Liquor	High	4
2	1	355	355	0	0	STD	Beer	Low	0
2	2	355	210	178	33	STD	Beer	High	33
2	3	355	355	0	0	FOP	Beer	Low	0
2	4	178	170	1	-7	FOP	Beer	High	7
2	5	154	160	-23	-17	STD	Wine	Low	17
2	6	110	190	-8	72	STD	Wine	High	72
2	7	216	208	39	31	FOP	Wine	Low	31
2	8	132	140	14	22	FOP	Wine	High	22
2	9	32	42	-57	-47	STD	Liquor	Low	47
2	10	42	38	-2	-6	STD	Liquor	High	6
2	11	40	50	-49	-39	FOP	Liquor	Low	39
2	12	32	44	-12	0	FOP	Liquor	High	0
3	1	355	355	0	0	STD	Beer	Low	0
3	2	240	200	63	23	STD	Beer	High	23
3	3	355	355	0	0	FOP	Beer	Low	0
3	4	178	178	1	1	FOP	Beer	High	1
3	5	325	265	148	88	STD	Wine	Low	88
3	6	212	194	94	76	STD	Wine	High	76
3	7	208	216	31	39	FOP	Wine	Low	39
3	8	148	164	30	46	FOP	Wine	High	46
3	9	68	74	-21	-15	STD	Liquor	Low	15
3	10	52	44	8	0	STD	Liquor	High	0
3	11	58	86	-31	-3	FOP	Liquor	Low	3
3	12	42	54	-2	10	FOP	Liquor	High	10
4	1	194	355	-161	0	STD	Beer	Low	0
4	2	136	172	-41	-5	STD	Beer	High	5
4	3	214	355	-141	0	FOP	Beer	Low	0
4	4	158	170	-19	-7	FOP	Beer	High	7
4	5	132	132	-45	-45	STD	Wine	Low	45
4	6	88	100	-30	-18	STD	Wine	High	18
4	7	172	156	-5	-21	FOP	Wine	Low	21
4	8	136	124	18	6	FOP	Wine	High	6
4	9	50	60	-39	-29	STD	Liquor	Low	29
4	10	12	48	-32	4	STD	Liquor	High	4
4	11	100	104	11	15	FOP	Liquor	Low	15
4	12	58	74	14	30	FOP	Liquor	High	30
5	1	355	250	0	-105	STD	Beer	Low	105
5	2	355	355	178	178	STD	Beer	High	178
5	3	355	355	0	0	FOP	Beer	Low	0
5	4	150	180	-27	3	FOP	Beer	High	3
5	5	352	192	175	15	STD	Wine	Low	15
5	6	106	140	-12	22	STD	Wine	High	22
5	7	216	110	39	-67	FOP	Wine	Low	67
5	8	74	76	-44	-42	FOP	Wine	High	42
5	9	82	82	-7	-7	STD	Liquor	Low	7
5	10	54	32	10	-12	STD	Liquor	High	12
5	11	104	42	15	-47	FOP	Liquor	Low	47
5	12	52	42	8	-2	FOP	Liquor	High	2
6	1	355	355	0	0	STD	Beer	Low	0
6	2	355	220	178	43	STD	Beer	High	43
6	3	355	355	0	0	FOP	Beer	Low	0
6	4	210	210	33	33	FOP	Beer	High	33
6	5	114	110	-63	-67	STD	Wine	Low	67
6	6	148	76	30	-42	STD	Wine	High	42
6	7	180	204	3	27	FOP	Wine	Low	27
6	8	130	68	12	-50	FOP	Wine	High	50
6	9	34	32	-55	-57	STD	Liquor	Low	57
6	10	20	24	-24	-20	STD	Liquor	High	20
6	11	40	26	-49	-63	FOP	Liquor	Low	63
6	12	28	48	-16	4	FOP	Liquor	High	4
7	1	250	320	-105	-35	STD	Beer	Low	35
7	2	230	240	53	63	STD	Beer	High	63
7	3	355	355	0	0	FOP	Beer	Low	0
7	4	210	172	33	-5	FOP	Beer	High	5
7	5	144	162	-33	-15	STD	Wine	Low	15
7	6	118	132	0	14	STD	Wine	High	14
7	7	174	166	-3	-11	FOP	Wine	Low	11
7	8	174	102	56	-16	FOP	Wine	High	16
7	9	70	70	-19	-19	STD	Liquor	Low	19
7	10	50	50	6	6	STD	Liquor	High	6
7	11	80	100	-9	11	FOP	Liquor	Low	11
7	12	60	52	16	8	FOP	Liquor	High	8
8	1	300	196	-55	-159	STD	Beer	Low	159
8	2	154	200	-23	23	STD	Beer	High	23
8	3	250	355	-105	0	FOP	Beer	Low	0
8	4	290	170	113	-7	FOP	Beer	High	7
8	5	92	150	-85	-27	STD	Wine	Low	27
8	6	154	96	36	-22	STD	Wine	High	22
8	7	236	200	59	23	FOP	Wine	Low	23
8	8	122	108	4	-10	FOP	Wine	High	10
8	9	128	90	39	1	STD	Liquor	Low	1
8	10	80	64	36	20	STD	Liquor	High	20
8	11	112	134	23	45	FOP	Liquor	Low	45
8	12	76	58	32	14	FOP	Liquor	High	14
9	1	355	355	0	0	STD	Beer	Low	0
9	2	204	212	27	35	STD	Beer	High	35
9	3	355	355	0	0	FOP	Beer	Low	0
9	4	158	164	-19	-13	FOP	Beer	High	13
9	5	166	114	-11	-63	STD	Wine	Low	63
9	6	226	104	108	-14	STD	Wine	High	14
9	7	228	200	51	23	FOP	Wine	Low	23
9	8	144	156	26	38	FOP	Wine	High	38
9	9	56	106	-33	17	STD	Liquor	Low	17
9	10	60	88	16	44	STD	Liquor	High	44
9	11	74	136	-15	47	FOP	Liquor	Low	47
9	12	50	74	6	30	FOP	Liquor	High	30
10	1	355	355	0	0	STD	Beer	Low	0
10	2	355	355	178	178	STD	Beer	High	178
10	3	355	355	0	0	FOP	Beer	Low	0
10	4	158	156	-19	-21	FOP	Beer	High	21
10	5	130	176	-47	-1	STD	Wine	Low	1
10	6	94	140	-24	22	STD	Wine	High	22
10	7	212	190	35	13	FOP	Wine	Low	13
10	8	112	174	-6	56	FOP	Wine	High	56
10	9	150	98	61	9	STD	Liquor	Low	9
10	10	60	60	16	16	STD	Liquor	High	16
10	11	126	94	37	5	FOP	Liquor	Low	5
10	12	110	70	66	26	FOP	Liquor	High	26
11	1	208	270	-147	-85	STD	Beer	Low	85
11	2	176	210	-1	33	STD	Beer	High	33
11	3	355	355	0	0	FOP	Beer	Low	0
11	4	192	188	15	11	FOP	Beer	High	11
11	5	122	86	-55	-91	STD	Wine	Low	91
11	6	96	110	-22	-8	STD	Wine	High	8
11	7	160	174	-17	-3	FOP	Wine	Low	3
11	8	158	86	40	-32	FOP	Wine	High	32
11	9	52	40	-37	-49	STD	Liquor	Low	49
11	10	40	34	-4	-10	STD	Liquor	High	10
11	11	54	36	-35	-53	FOP	Liquor	Low	53
11	12	28	28	-16	-16	FOP	Liquor	High	16
12	1	355	355	0	0	STD	Beer	Low	0
12	2	250	178	73	1	STD	Beer	High	1
12	3	355	355	0	0	FOP	Beer	Low	0
12	4	180	154	3	-23	FOP	Beer	High	23
12	5	146	104	-31	-73	STD	Wine	Low	73
12	6	156	114	38	-4	STD	Wine	High	4
12	7	126	194	-51	17	FOP	Wine	Low	17
12	8	120	118	2	0	FOP	Wine	High	0
12	9	64	52	-25	-37	STD	Liquor	Low	37
12	10	46	48	2	4	STD	Liquor	High	4
12	11	52	84	-37	-5	FOP	Liquor	Low	5
12	12	36	36	-8	-8	FOP	Liquor	High	8
13	1	226	214	-129	-141	STD	Beer	Low	141
13	2	168	184	-9	7	STD	Beer	High	7
13	3	355	355	0	0	FOP	Beer	Low	0
13	4	174	174	-3	-3	FOP	Beer	High	3
13	5	108	154	-69	-23	STD	Wine	Low	23
13	6	92	120	-26	2	STD	Wine	High	2
13	7	164	182	-13	5	FOP	Wine	Low	5
13	8	92	110	-26	-8	FOP	Wine	High	8
13	9	62	46	-27	-43	STD	Liquor	Low	43
13	10	38	36	-6	-8	STD	Liquor	High	8
13	11	94	80	5	-9	FOP	Liquor	Low	9
13	12	36	34	-8	-10	FOP	Liquor	High	10
14	1	330	330	-25	-25	STD	Beer	Low	25
14	2	330	200	153	23	STD	Beer	High	23
14	3	355	355	0	0	FOP	Beer	Low	0
14	4	170	170	-7	-7	FOP	Beer	High	7
14	5	120	112	-57	-65	STD	Wine	Low	65
14	6	116	106	-2	-12	STD	Wine	High	12
14	7	172	144	-5	-33	FOP	Wine	Low	33
14	8	124	86	6	-32	FOP	Wine	High	32
14	9	78	80	-11	-9	STD	Liquor	Low	9
14	10	48	48	4	4	STD	Liquor	High	4
14	11	68	76	-21	-13	FOP	Liquor	Low	13
14	12	36	28	-8	-16	FOP	Liquor	High	16
15	1	355	355	0	0	STD	Beer	Low	0
15	2	160	148	-17	-29	STD	Beer	High	29
15	3	355	355	0	0	FOP	Beer	Low	0
15	4	154	145	-23	-32	FOP	Beer	High	32
15	5	118	186	-59	9	STD	Wine	Low	9
15	6	116	76	-2	-42	STD	Wine	High	42
15	7	160	150	-17	-27	FOP	Wine	Low	27
15	8	92	94	-26	-24	FOP	Wine	High	24
15	9	76	76	-13	-13	STD	Liquor	Low	13
15	10	44	44	0	0	STD	Liquor	High	0
15	11	80	64	-9	-25	FOP	Liquor	Low	25
15	12	52	44	8	0	FOP	Liquor	High	0
16	1	340	355	-15	0	STD	Beer	Low	0
16	2	240	210	63	33	STD	Beer	High	33
16	3	355	355	0	0	FOP	Beer	Low	0
16	4	176	172	-1	-5	FOP	Beer	High	5
16	5	84	108	-93	-69	STD	Wine	Low	69
16	6	66	78	-52	-40	STD	Wine	High	40
16	7	116	120	-61	-57	FOP	Wine	Low	57
16	8	118	110	0	-8	FOP	Wine	High	8
16	9	40	50	-49	-39	STD	Liquor	Low	39
16	10	38	40	-6	-4	STD	Liquor	High	4
16	11	54	64	-35	-25	FOP	Liquor	Low	25
16	12	36	54	-8	10	FOP	Liquor	High	10
17	1	355	355	0	0	STD	Beer	Low	0
17	2	190	180	13	3	STD	Beer	High	3
17	3	355	355	0	0	FOP	Beer	Low	0
17	4	180	168	3	-9	FOP	Beer	High	9
17	5	94	112	-83	-65	STD	Wine	Low	65
17	6	110	100	-8	-18	STD	Wine	High	18
17	7	162	168	-15	-9	FOP	Wine	Low	9
17	8	126	82	8	-36	FOP	Wine	High	36
17	9	52	54	-37	-35	STD	Liquor	Low	35
17	10	30	36	-14	-8	STD	Liquor	High	8
17	11	42	56	-47	-33	FOP	Liquor	Low	33
17	12	36	38	-8	-6	FOP	Liquor	High	6
18	1	355	355	0	0	STD	Beer	Low	0
18	2	220	190	43	13	STD	Beer	High	13
18	3	355	355	0	0	FOP	Beer	Low	0
18	4	196	180	19	3	FOP	Beer	High	3
18	5	310	226	133	49	STD	Wine	Low	49
18	6	152	132	34	14	STD	Wine	High	14
18	7	146	192	-31	15	FOP	Wine	Low	15
18	8	92	152	-26	34	FOP	Wine	High	34
18	9	52	30	-37	-59	STD	Liquor	Low	59
18	10	30	26	-14	-18	STD	Liquor	High	18
18	11	86	58	-3	-31	FOP	Liquor	Low	31
18	12	32	26	-12	-18	FOP	Liquor	High	18
19	1	355	355	0	0	STD	Beer	Low	0
19	2	326	230	149	53	STD	Beer	High	53
19	3	355	355	0	0	FOP	Beer	Low	0
19	4	190	210	13	33	FOP	Beer	High	33
19	5	146	190	-31	13	STD	Wine	Low	13
19	6	146	148	28	30	STD	Wine	High	30
19	7	216	270	39	93	FOP	Wine	Low	93
19	8	122	154	4	36	FOP	Wine	High	36
19	9	98	92	9	3	STD	Liquor	Low	3
19	10	34	46	-10	2	STD	Liquor	High	2
19	11	116	110	27	21	FOP	Liquor	Low	21
19	12	52	52	8	8	FOP	Liquor	High	8
20	1	355	355	0	0	STD	Beer	Low	0
20	2	286	280	109	103	STD	Beer	High	103
20	3	355	355	0	0	FOP	Beer	Low	0
20	4	190	186	13	9	FOP	Beer	High	9
20	5	270	232	93	55	STD	Wine	Low	55
20	6	182	144	64	26	STD	Wine	High	26
20	7	300	186	123	9	FOP	Wine	Low	9
20	8	260	186	142	68	FOP	Wine	High	68
20	9	58	70	-31	-19	STD	Liquor	Low	19
20	10	40	44	-4	0	STD	Liquor	High	0
20	11	122	92	33	3	FOP	Liquor	Low	3
20	12	100	108	56	64	FOP	Liquor	High	64
21	1	230	170	-125	-185	STD	Beer	Low	185
21	2	228	190	51	13	STD	Beer	High	13
21	3	248	280	-107	-75	FOP	Beer	Low	75
21	4	210	172	33	-5	FOP	Beer	High	5
21	5	340	268	163	91	STD	Wine	Low	91
21	6	306	270	188	152	STD	Wine	High	152
21	7	350	270	173	93	FOP	Wine	Low	93
21	8	320	270	202	152	FOP	Wine	High	152
21	9	124	92	35	3	STD	Liquor	Low	3
21	10	120	110	76	66	STD	Liquor	High	66
21	11	130	102	41	13	FOP	Liquor	Low	13
21	12	108	94	64	50	FOP	Liquor	High	50
22	1	220	240	-135	-115	STD	Beer	Low	115
22	2	234	232	57	55	STD	Beer	High	55
22	3	212	355	-143	0	FOP	Beer	Low	0
22	4	248	210	71	33	FOP	Beer	High	33
22	5	106	138	-71	-39	STD	Wine	Low	39
22	6	122	114	4	-4	STD	Wine	High	4
22	7	146	134	-31	-43	FOP	Wine	Low	43
22	8	126	120	8	2	FOP	Wine	High	2
22	9	36	34	-53	-55	STD	Liquor	Low	55
22	10	38	34	-6	-10	STD	Liquor	High	10
22	11	32	34	-57	-55	FOP	Liquor	Low	55
22	12	44	32	0	-12	FOP	Liquor	High	12
23	1	320	290	-35	-65	STD	Beer	Low	65
23	2	196	200	19	23	STD	Beer	High	23
23	3	355	355	0	0	FOP	Beer	Low	0
23	4	180	166	3	-11	FOP	Beer	High	11
23	5	196	198	19	21	STD	Wine	Low	21
23	6	142	122	24	4	STD	Wine	High	4
23	7	200	188	23	11	FOP	Wine	Low	11
23	8	104	160	-14	42	FOP	Wine	High	42
23	9	64	58	-25	-31	STD	Liquor	Low	31
23	10	56	60	12	16	STD	Liquor	High	16
23	11	88	120	-1	31	FOP	Liquor	Low	31
23	12	36	48	-8	4	FOP	Liquor	High	4
24	1	160	176	-195	-179	STD	Beer	Low	179
24	2	190	180	13	3	STD	Beer	High	3
24	3	355	355	0	0	FOP	Beer	Low	0
24	4	172	164	-5	-13	FOP	Beer	High	13
24	5	206	114	29	-63	STD	Wine	Low	63
24	6	204	140	86	22	STD	Wine	High	22
24	7	180	214	3	37	FOP	Wine	Low	37
24	8	110	106	-8	-12	FOP	Wine	High	12
24	9	40	40	-49	-49	STD	Liquor	Low	49
24	10	26	46	-18	2	STD	Liquor	High	2
24	11	62	48	-27	-41	FOP	Liquor	Low	41
24	12	34	28	-10	-16	FOP	Liquor	High	16
25	1	355	355	0	0	STD	Beer	Low	0
25	2	355	355	178	178	STD	Beer	High	178
25	3	355	355	0	0	FOP	Beer	Low	0
25	4	190	162	13	-15	FOP	Beer	High	15
25	5	164	232	-13	55	STD	Wine	Low	55
25	6	172	124	54	6	STD	Wine	High	6
25	7	214	214	37	37	FOP	Wine	Low	37
25	8	112	94	-6	-24	FOP	Wine	High	24
25	9	40	62	-49	-27	STD	Liquor	Low	27
25	10	46	28	2	-16	STD	Liquor	High	16
25	11	32	98	-57	9	FOP	Liquor	Low	9
25	12	52	38	8	-6	FOP	Liquor	High	6
26	1	355	355	0	0	STD	Beer	Low	0
26	2	355	200	178	23	STD	Beer	High	23
26	3	355	355	0	0	FOP	Beer	Low	0
26	4	355	172	178	-5	FOP	Beer	High	5
26	5	178	158	1	-19	STD	Wine	Low	19
26	6	74	86	-44	-32	STD	Wine	High	32
26	7	178	218	1	41	FOP	Wine	Low	41
26	8	72	176	-46	58	FOP	Wine	High	58
26	9	46	64	-43	-25	STD	Liquor	Low	25
26	10	30	44	-14	0	STD	Liquor	High	0
26	11	72	58	-17	-31	FOP	Liquor	Low	31
26	12	26	34	-18	-10	FOP	Liquor	High	10
27	1	355	355	0	0	STD	Beer	Low	0
27	2	116	162	-61	-15	STD	Beer	High	15
27	3	355	355	0	0	FOP	Beer	Low	0
27	4	180	164	3	-13	FOP	Beer	High	13
27	5	130	110	-47	-67	STD	Wine	Low	67
27	6	84	80	-34	-38	STD	Wine	High	38
27	7	168	156	-9	-21	FOP	Wine	Low	21
27	8	76	80	-42	-38	FOP	Wine	High	38
27	9	50	76	-39	-13	STD	Liquor	Low	13
27	10	26	36	-18	-8	STD	Liquor	High	8
27	11	44	58	-45	-31	FOP	Liquor	Low	31
27	12	32	32	-12	-12	FOP	Liquor	High	12
28	1	212	198	-143	-157	STD	Beer	Low	157
28	2	200	170	23	-7	STD	Beer	High	7
28	3	355	355	0	0	FOP	Beer	Low	0
28	4	192	158	15	-19	FOP	Beer	High	19
28	5	200	116	23	-61	STD	Wine	Low	61
28	6	182	86	64	-32	STD	Wine	High	32
28	7	152	180	-25	3	FOP	Wine	Low	3
28	8	110	80	-8	-38	FOP	Wine	High	38
28	9	90	88	1	-1	STD	Liquor	Low	1
28	10	42	44	-2	0	STD	Liquor	High	0
28	11	92	94	3	5	FOP	Liquor	Low	5
28	12	52	46	8	2	FOP	Liquor	High	2
29	1	214	232	-141	-123	STD	Beer	Low	123
29	2	192	152	15	-25	STD	Beer	High	25
29	3	355	355	0	0	FOP	Beer	Low	0
29	4	160	174	-17	-3	FOP	Beer	High	3
29	5	148	138	-29	-39	STD	Wine	Low	39
29	6	94	102	-24	-16	STD	Wine	High	16
29	7	184	178	7	1	FOP	Wine	Low	1
29	8	196	92	78	-26	FOP	Wine	High	26
29	9	58	54	-31	-35	STD	Liquor	Low	35
29	10	34	56	-10	12	STD	Liquor	High	12
29	11	108	100	19	11	FOP	Liquor	Low	11
29	12	106	68	62	24	FOP	Liquor	High	24
30	1	340	355	-15	0	STD	Beer	Low	0
30	2	355	244	178	67	STD	Beer	High	67
30	3	330	355	-25	0	FOP	Beer	Low	0
30	4	320	170	143	-7	FOP	Beer	High	7
30	5	300	186	123	9	STD	Wine	Low	9
30	6	340	170	222	52	STD	Wine	High	52
30	7	250	138	73	-39	FOP	Wine	Low	39
30	8	108	160	-10	42	FOP	Wine	High	42
30	9	16	88	-73	-1	STD	Liquor	Low	1
30	10	32	30	-12	-14	STD	Liquor	High	14
30	11	24	42	-65	-47	FOP	Liquor	Low	47
30	12	36	20	-8	-24	FOP	Liquor	High	24
31	1	355	355	0	0	STD	Beer	Low	0
31	2	355	160	178	-17	STD	Beer	High	17
31	3	355	355	0	0	FOP	Beer	Low	0
31	4	355	156	178	-21	FOP	Beer	High	21
31	5	126	130	-51	-47	STD	Wine	Low	47
31	6	112	106	-6	-12	STD	Wine	High	12
31	7	114	154	-63	-23	FOP	Wine	Low	23
31	8	160	250	42	132	FOP	Wine	High	132
31	9	54	44	-35	-45	STD	Liquor	Low	45
31	10	62	48	18	4	STD	Liquor	High	4
31	11	58	80	-31	-9	FOP	Liquor	Low	9
31	12	54	30	10	-14	FOP	Liquor	High	14
32	1	330	246	-25	-109	STD	Beer	Low	109
32	2	324	230	147	53	STD	Beer	High	53
32	3	355	355	0	0	FOP	Beer	Low	0
32	4	320	212	143	35	FOP	Beer	High	35
32	5	82	86	-95	-91	STD	Wine	Low	91
32	6	70	90	-48	-28	STD	Wine	High	28
32	7	100	80	-77	-97	FOP	Wine	Low	97
32	8	94	82	-24	-36	FOP	Wine	High	36
32	9	28	30	-61	-59	STD	Liquor	Low	59
32	10	20	20	-24	-24	STD	Liquor	High	24
32	11	30	32	-59	-57	FOP	Liquor	Low	57
32	12	70	46	26	2	FOP	Liquor	High	2
33	1	180	206	-175	-149	STD	Beer	Low	149
33	2	202	150	25	-27	STD	Beer	High	27
33	3	355	355	0	0	FOP	Beer	Low	0
33	4	320	190	143	13	FOP	Beer	High	13
33	5	112	164	-65	-13	STD	Wine	Low	13
33	6	106	98	-12	-20	STD	Wine	High	20
33	7	142	230	-35	53	FOP	Wine	Low	53
33	8	116	188	-2	70	FOP	Wine	High	70
33	9	54	62	-35	-27	STD	Liquor	Low	27
33	10	60	56	16	12	STD	Liquor	High	12
33	11	64	72	-25	-17	FOP	Liquor	Low	17
33	12	48	64	4	20	FOP	Liquor	High	20
34	1	166	230	-189	-125	STD	Beer	Low	125
34	2	100	138	-77	-39	STD	Beer	High	39
34	3	355	355	0	0	FOP	Beer	Low	0
34	4	130	114	-47	-63	FOP	Beer	High	63
34	5	116	116	-61	-61	STD	Wine	Low	61
34	6	76	82	-42	-36	STD	Wine	High	36
34	7	166	168	-11	-9	FOP	Wine	Low	9
34	8	114	86	-4	-32	FOP	Wine	High	32
34	9	56	36	-33	-53	STD	Liquor	Low	53
34	10	24	28	-20	-16	STD	Liquor	High	16
34	11	30	60	-59	-29	FOP	Liquor	Low	29
34	12	44	30	0	-14	FOP	Liquor	High	14
35	1	355	355	0	0	STD	Beer	Low	0
35	2	355	202	178	25	STD	Beer	High	25
35	3	355	355	0	0	FOP	Beer	Low	0
35	4	190	192	13	15	FOP	Beer	High	15
35	5	126	138	-51	-39	STD	Wine	Low	39
35	6	152	144	34	26	STD	Wine	High	26
35	7	194	210	17	33	FOP	Wine	Low	33
35	8	130	112	12	-6	FOP	Wine	High	6
35	9	36	70	-53	-19	STD	Liquor	Low	19
35	10	62	62	18	18	STD	Liquor	High	18
35	11	90	94	1	5	FOP	Liquor	Low	5
35	12	42	40	-2	-4	FOP	Liquor	High	4
36	1	240	184	-115	-171	STD	Beer	Low	171
36	2	190	156	13	-21	STD	Beer	High	21
36	3	355	355	0	0	FOP	Beer	Low	0
36	4	158	150	-19	-27	FOP	Beer	High	27
36	5	136	122	-41	-55	STD	Wine	Low	55
36	6	102	82	-16	-36	STD	Wine	High	36
36	7	150	120	-27	-57	FOP	Wine	Low	57
36	8	120	86	2	-32	FOP	Wine	High	32
36	9	74	74	-15	-15	STD	Liquor	Low	15
36	10	42	46	-2	2	STD	Liquor	High	2
36	11	46	44	-43	-45	FOP	Liquor	Low	45
36	12	32	44	-12	0	FOP	Liquor	High	0
37	1	355	355	0	0	STD	Beer	Low	0
37	2	355	355	178	178	STD	Beer	High	178
37	3	355	355	0	0	FOP	Beer	Low	0
37	4	160	172	-17	-5	FOP	Beer	High	5
37	5	186	140	9	-37	STD	Wine	Low	37
37	6	168	142	50	24	STD	Wine	High	24
37	7	160	146	-17	-31	FOP	Wine	Low	31
37	8	118	140	0	22	FOP	Wine	High	22
37	9	54	46	-35	-43	STD	Liquor	Low	43
37	10	40	44	-4	0	STD	Liquor	High	0
37	11	88	72	-1	-17	FOP	Liquor	Low	17
37	12	32	46	-12	2	FOP	Liquor	High	2
38	1	355	355	0	0	STD	Beer	Low	0
38	2	228	210	51	33	STD	Beer	High	33
38	3	340	355	-15	0	FOP	Beer	Low	0
38	4	192	190	15	13	FOP	Beer	High	13
38	5	190	164	13	-13	STD	Wine	Low	13
38	6	112	120	-6	2	STD	Wine	High	2
38	7	174	194	-3	17	FOP	Wine	Low	17
38	8	176	136	58	18	FOP	Wine	High	18
38	9	56	58	-33	-31	STD	Liquor	Low	31
38	10	34	30	-10	-14	STD	Liquor	High	14
38	11	58	50	-31	-39	FOP	Liquor	Low	39
38	12	36	30	-8	-14	FOP	Liquor	High	14
39	1	230	238	-125	-117	STD	Beer	Low	117
39	2	66	190	-111	13	STD	Beer	High	13
39	3	355	228	0	-127	FOP	Beer	Low	127
39	4	144	158	-33	-19	FOP	Beer	High	19
39	5	198	74	21	-103	STD	Wine	Low	103
39	6	70	112	-48	-6	STD	Wine	High	6
39	7	112	110	-65	-67	FOP	Wine	Low	67
39	8	78	76	-40	-42	FOP	Wine	High	42
39	9	54	94	-35	5	STD	Liquor	Low	5
39	10	48	26	4	-18	STD	Liquor	High	18
39	11	88	38	-1	-51	FOP	Liquor	Low	51
39	12	32	24	-12	-20	FOP	Liquor	High	20
40	1	228	355	-127	0	STD	Beer	Low	0
40	2	180	116	3	-61	STD	Beer	High	61
40	3	355	355	0	0	FOP	Beer	Low	0
40	4	182	76	5	-101	FOP	Beer	High	101
40	5	130	144	-47	-33	STD	Wine	Low	33
40	6	160	180	42	62	STD	Wine	High	62
40	7	110	148	-67	-29	FOP	Wine	Low	29
40	8	110	90	-8	-28	FOP	Wine	High	28
40	9	64	74	-25	-15	STD	Liquor	Low	15
40	10	50	48	6	4	STD	Liquor	High	4
40	11	74	88	-15	-1	FOP	Liquor	Low	1
40	12	70	56	26	12	FOP	Liquor	High	12
41	1	355	355	0	0	STD	Beer	Low	0
41	2	208	208	31	31	STD	Beer	High	31
41	3	355	355	0	0	FOP	Beer	Low	0
41	4	192	192	15	15	FOP	Beer	High	15
41	5	160	160	-17	-17	STD	Wine	Low	17
41	6	150	130	32	12	STD	Wine	High	12
41	7	210	198	33	21	FOP	Wine	Low	21
41	8	210	196	92	78	FOP	Wine	High	78
41	9	74	74	-15	-15	STD	Liquor	Low	15
41	10	46	50	2	6	STD	Liquor	High	6
41	11	80	84	-9	-5	FOP	Liquor	Low	5
41	12	38	54	-6	10	FOP	Liquor	High	10
42	1	320	350	-35	-5	STD	Beer	Low	5
42	2	310	330	133	153	STD	Beer	High	153
42	3	355	355	0	0	FOP	Beer	Low	0
42	4	320	200	143	23	FOP	Beer	High	23
42	5	118	152	-59	-25	STD	Wine	Low	25
42	6	154	114	36	-4	STD	Wine	High	4
42	7	142	130	-35	-47	FOP	Wine	Low	47
42	8	174	114	56	-4	FOP	Wine	High	4
42	9	36	32	-53	-57	STD	Liquor	Low	57
42	10	40	34	-4	-10	STD	Liquor	High	10
42	11	30	30	-59	-59	FOP	Liquor	Low	59
42	12	34	42	-10	-2	FOP	Liquor	High	2
43	1	250	350	-105	-5	STD	Beer	Low	5
43	2	330	330	153	153	STD	Beer	High	153
43	3	330	355	-25	0	FOP	Beer	Low	0
43	4	174	174	-3	-3	FOP	Beer	High	3
43	5	100	116	-77	-61	STD	Wine	Low	61
43	6	114	190	-4	72	STD	Wine	High	72
43	7	254	192	77	15	FOP	Wine	Low	15
43	8	114	114	-4	-4	FOP	Wine	High	4
43	9	32	72	-57	-17	STD	Liquor	Low	17
43	10	40	50	-4	6	STD	Liquor	High	6
43	11	32	52	-57	-37	FOP	Liquor	Low	37
43	12	30	30	-14	-14	FOP	Liquor	High	14
44	1	240	330	-115	-25	STD	Beer	Low	25
44	2	240	355	63	178	STD	Beer	High	178
44	3	210	355	-145	0	FOP	Beer	Low	0
44	4	210	168	33	-9	FOP	Beer	High	9
44	5	222	102	45	-75	STD	Wine	Low	75
44	6	250	232	132	114	STD	Wine	High	114
44	7	174	212	-3	35	FOP	Wine	Low	35
44	8	194	160	76	42	FOP	Wine	High	42
44	9	32	30	-57	-59	STD	Liquor	Low	59
44	10	112	28	68	-16	STD	Liquor	High	16
44	11	30	54	-59	-35	FOP	Liquor	Low	35
44	12	30	44	-14	0	FOP	Liquor	High	0
45	1	355	355	0	0	STD	Beer	Low	0
45	2	176	150	-1	-27	STD	Beer	High	27
45	3	355	355	0	0	FOP	Beer	Low	0
45	4	355	172	178	-5	FOP	Beer	High	5
45	5	210	240	33	63	STD	Wine	Low	63
45	6	138	160	20	42	STD	Wine	High	42
45	7	202	150	25	-27	FOP	Wine	Low	27
45	8	140	160	22	42	FOP	Wine	High	42
45	9	28	66	-61	-23	STD	Liquor	Low	23
45	10	42	44	-2	0	STD	Liquor	High	0
45	11	62	70	-27	-19	FOP	Liquor	Low	19
45	12	54	44	10	0	FOP	Liquor	High	0
46	1	355	355	0	0	STD	Beer	Low	0
46	2	300	218	123	41	STD	Beer	High	41
46	3	355	355	0	0	FOP	Beer	Low	0
46	4	250	170	73	-7	FOP	Beer	High	7
46	5	232	214	55	37	STD	Wine	Low	37
46	6	170	120	52	2	STD	Wine	High	2
46	7	246	162	69	-15	FOP	Wine	Low	15
46	8	210	170	92	52	FOP	Wine	High	52
46	9	104	130	15	41	STD	Liquor	Low	41
46	10	80	90	36	46	STD	Liquor	High	46
46	11	136	112	47	23	FOP	Liquor	Low	23
46	12	74	94	30	50	FOP	Liquor	High	50
47	1	355	355	0	0	STD	Beer	Low	0
47	2	186	190	9	13	STD	Beer	High	13
47	3	355	355	0	0	FOP	Beer	Low	0
47	4	174	180	-3	3	FOP	Beer	High	3
47	5	200	160	23	-17	STD	Wine	Low	17
47	6	178	150	60	32	STD	Wine	High	32
47	7	198	212	21	35	FOP	Wine	Low	35
47	8	160	136	42	18	FOP	Wine	High	18
47	9	40	40	-49	-49	STD	Liquor	Low	49
47	10	30	34	-14	-10	STD	Liquor	High	10
47	11	52	68	-37	-21	FOP	Liquor	Low	21
47	12	26	32	-18	-12	FOP	Liquor	High	12
48	1	355	355	0	0	STD	Beer	Low	0
48	2	240	190	63	13	STD	Beer	High	13
48	3	355	355	0	0	FOP	Beer	Low	0
48	4	170	180	-7	3	FOP	Beer	High	3
48	5	215	170	38	-7	STD	Wine	Low	7
48	6	150	90	32	-28	STD	Wine	High	28
48	7	122	130	-55	-47	FOP	Wine	Low	47
48	8	112	90	-6	-28	FOP	Wine	High	28
48	9	70	62	-19	-27	STD	Liquor	Low	27
48	10	42	38	-2	-6	STD	Liquor	High	6
48	11	54	50	-35	-39	FOP	Liquor	Low	39
48	12	20	56	-24	12	FOP	Liquor	High	12
49	1	212	182	-143	-173	STD	Beer	Low	173
49	2	114	104	-63	-73	STD	Beer	High	73
49	3	355	355	0	0	FOP	Beer	Low	0
49	4	194	182	17	5	FOP	Beer	High	5
49	5	138	130	-39	-47	STD	Wine	Low	47
49	6	130	128	12	10	STD	Wine	High	10
49	7	152	152	-25	-25	FOP	Wine	Low	25
49	8	100	52	-18	-66	FOP	Wine	High	66
49	9	40	54	-49	-35	STD	Liquor	Low	35
49	10	26	26	-18	-18	STD	Liquor	High	18
49	11	90	94	1	5	FOP	Liquor	Low	5
49	12	28	36	-16	-8	FOP	Liquor	High	8
50	1	355	355	0	0	STD	Beer	Low	0
50	2	355	355	178	178	STD	Beer	High	178
50	3	355	355	0	0	FOP	Beer	Low	0
50	4	355	355	178	178	FOP	Beer	High	178
50	5	220	176	43	-1	STD	Wine	Low	1
50	6	252	234	134	116	STD	Wine	High	116
50	7	234	248	57	71	FOP	Wine	Low	71
50	8	110	90	-8	-28	FOP	Wine	High	28
50	9	70	38	-19	-51	STD	Liquor	Low	51
50	10	40	32	-4	-12	STD	Liquor	High	12
50	11	70	66	-19	-23	FOP	Liquor	Low	23
50	12	52	30	8	-14	FOP	Liquor	High	14
51	1	355	355	0	0	STD	Beer	Low	0
51	2	355	355	178	178	STD	Beer	High	178
51	3	355	355	0	0	FOP	Beer	Low	0
51	4	186	158	9	-19	FOP	Beer	High	19
51	5	450	440	273	263	STD	Wine	Low	263
51	6	232	202	114	84	STD	Wine	High	84
51	7	214	164	37	-13	FOP	Wine	Low	13
51	8	138	128	20	10	FOP	Wine	High	10
51	9	198	188	109	99	STD	Liquor	Low	99
51	10	142	98	98	54	STD	Liquor	High	54
51	11	54	52	-35	-37	FOP	Liquor	Low	37
51	12	100	40	56	-4	FOP	Liquor	High	4
52	1	268	228	-87	-127	STD	Beer	Low	127
52	2	140	118	-37	-59	STD	Beer	High	59
52	3	192	250	-163	-105	FOP	Beer	Low	105
52	4	188	150	11	-27	FOP	Beer	High	27
52	5	130	76	-47	-101	STD	Wine	Low	101
52	6	178	100	60	-18	STD	Wine	High	18
52	7	212	176	35	-1	FOP	Wine	Low	1
52	8	178	134	60	16	FOP	Wine	High	16
52	9	96	72	7	-17	STD	Liquor	Low	17
52	10	70	60	26	16	STD	Liquor	High	16
52	11	88	82	-1	-7	FOP	Liquor	Low	7
52	12	76	46	32	2	FOP	Liquor	High	2
53	1	355	355	0	0	STD	Beer	Low	0
53	2	194	180	17	3	STD	Beer	High	3
53	3	310	355	-45	0	FOP	Beer	Low	0
53	4	190	166	13	-11	FOP	Beer	High	11
53	5	222	174	45	-3	STD	Wine	Low	3
53	6	92	90	-26	-28	STD	Wine	High	28
53	7	270	230	93	53	FOP	Wine	Low	53
53	8	232	120	114	2	FOP	Wine	High	2
53	9	92	78	3	-11	STD	Liquor	Low	11
53	10	50	50	6	6	STD	Liquor	High	6
53	11	74	58	-15	-31	FOP	Liquor	Low	31
53	12	38	40	-6	-4	FOP	Liquor	High	4
54	1	355	355	0	0	STD	Beer	Low	0
54	2	355	355	178	178	STD	Beer	High	178
54	3	355	355	0	0	FOP	Beer	Low	0
54	4	300	355	123	178	FOP	Beer	High	178
54	5	450	450	273	273	STD	Wine	Low	273
54	6	360	350	242	232	STD	Wine	High	232
54	7	410	360	233	183	FOP	Wine	Low	183
54	8	380	240	262	122	FOP	Wine	High	122
54	9	108	140	19	51	STD	Liquor	Low	51
54	10	54	48	10	4	STD	Liquor	High	4
54	11	140	120	51	31	FOP	Liquor	Low	31
54	12	88	68	44	24	FOP	Liquor	High	24
55	1	355	355	0	0	STD	Beer	Low	0
55	2	355	355	178	178	STD	Beer	High	178
55	3	355	355	0	0	FOP	Beer	Low	0
55	4	190	184	13	7	FOP	Beer	High	7
55	5	170	170	-7	-7	STD	Wine	Low	7
55	6	146	158	28	40	STD	Wine	High	40
55	7	150	160	-27	-17	FOP	Wine	Low	17
55	8	150	146	32	28	FOP	Wine	High	28
55	9	70	80	-19	-9	STD	Liquor	Low	9
55	10	54	70	10	26	STD	Liquor	High	26
55	11	50	70	-39	-19	FOP	Liquor	Low	19
55	12	62	64	18	20	FOP	Liquor	High	20
56	1	355	355	0	0	STD	Beer	Low	0
56	2	140	200	-37	23	STD	Beer	High	23
56	3	355	355	0	0	FOP	Beer	Low	0
56	4	160	178	-17	1	FOP	Beer	High	1
56	5	182	152	5	-25	STD	Wine	Low	25
56	6	70	60	-48	-58	STD	Wine	High	58
56	7	100	112	-77	-65	FOP	Wine	Low	65
56	8	72	72	-46	-46	FOP	Wine	High	46
56	9	32	36	-57	-53	STD	Liquor	Low	53
56	10	20	20	-24	-24	STD	Liquor	High	24
56	11	66	40	-23	-49	FOP	Liquor	Low	49
56	12	14	16	-30	-28	FOP	Liquor	High	28
57	1	300	355	-55	0	STD	Beer	Low	0
57	2	250	210	73	33	STD	Beer	High	33
57	3	270	355	-85	0	FOP	Beer	Low	0
57	4	355	168	178	-9	FOP	Beer	High	9
57	5	110	168	-67	-9	STD	Wine	Low	9
57	6	250	120	132	2	STD	Wine	High	2
57	7	230	220	53	43	FOP	Wine	Low	43
57	8	174	182	56	64	FOP	Wine	High	64
57	9	76	96	-13	7	STD	Liquor	Low	7
57	10	76	90	32	46	STD	Liquor	High	46
57	11	66	136	-23	47	FOP	Liquor	Low	47
57	12	66	90	22	46	FOP	Liquor	High	46
58	1	355	355	0	0	STD	Beer	Low	0
58	2	150	140	-27	-37	STD	Beer	High	37
58	3	355	355	0	0	FOP	Beer	Low	0
58	4	190	182	13	5	FOP	Beer	High	5
58	5	158	200	-19	23	STD	Wine	Low	23
58	6	112	148	-6	30	STD	Wine	High	30
58	7	160	192	-17	15	FOP	Wine	Low	15
58	8	122	122	4	4	FOP	Wine	High	4
58	9	144	154	55	65	STD	Liquor	Low	65
58	10	78	90	34	46	STD	Liquor	High	46
58	11	116	112	27	23	FOP	Liquor	Low	23
58	12	66	68	22	24	FOP	Liquor	High	24
59	1	355	355	0	0	STD	Beer	Low	0
59	2	320	270	143	93	STD	Beer	High	93
59	3	320	355	-35	0	FOP	Beer	Low	0
59	4	172	180	-5	3	FOP	Beer	High	3
59	5	106	110	-71	-67	STD	Wine	Low	67
59	6	82	120	-36	2	STD	Wine	High	2
59	7	164	190	-13	13	FOP	Wine	Low	13
59	8	104	100	-14	-18	FOP	Wine	High	18
59	9	110	58	21	-31	STD	Liquor	Low	31
59	10	144	80	100	36	STD	Liquor	High	36
59	11	68	98	-21	9	FOP	Liquor	Low	9
59	12	110	62	66	18	FOP	Liquor	High	18
60	1	355	355	0	0	STD	Beer	Low	0
60	2	260	250	83	73	STD	Beer	High	73
60	3	355	355	0	0	FOP	Beer	Low	0
60	4	178	160	1	-17	FOP	Beer	High	17
60	5	92	144	-85	-33	STD	Wine	Low	33
60	6	100	116	-18	-2	STD	Wine	High	2
60	7	150	172	-27	-5	FOP	Wine	Low	5
60	8	70	132	-48	14	FOP	Wine	High	14
60	9	76	90	-13	1	STD	Liquor	Low	1
60	10	68	68	24	24	STD	Liquor	High	24
60	11	60	90	-29	1	FOP	Liquor	Low	1
60	12	52	60	8	16	FOP	Liquor	High	16
61	1	260	355	-95	0	STD	Beer	Low	0
61	2	232	218	55	41	STD	Beer	High	41
61	3	260	220	-95	-135	FOP	Beer	Low	135
61	4	178	176	1	-1	FOP	Beer	High	1
61	5	140	108	-37	-69	STD	Wine	Low	69
61	6	194	120	76	2	STD	Wine	High	2
61	7	212	138	35	-39	FOP	Wine	Low	39
61	8	138	104	20	-14	FOP	Wine	High	14
61	9	204	68	115	-21	STD	Liquor	Low	21
61	10	48	50	4	6	STD	Liquor	High	6
61	11	60	68	-29	-21	FOP	Liquor	Low	21
61	12	44	52	0	8	FOP	Liquor	High	8
62	1	290	274	-65	-81	STD	Beer	Low	81
62	2	240	250	63	73	STD	Beer	High	73
62	3	355	355	0	0	FOP	Beer	Low	0
62	4	200	190	23	13	FOP	Beer	High	13
62	5	122	212	-55	35	STD	Wine	Low	35
62	6	174	112	56	-6	STD	Wine	High	6
62	7	170	172	-7	-5	FOP	Wine	Low	5
62	8	160	132	42	14	FOP	Wine	High	14
62	9	60	50	-29	-39	STD	Liquor	Low	39
62	10	30	36	-14	-8	STD	Liquor	High	8
62	11	94	78	5	-11	FOP	Liquor	Low	11
62	12	48	42	4	-2	FOP	Liquor	High	2
63	1	280	222	-75	-133	STD	Beer	Low	133
63	2	355	355	178	178	STD	Beer	High	178
63	3	355	355	0	0	FOP	Beer	Low	0
63	4	160	158	-17	-19	FOP	Beer	High	19
63	5	126	134	-51	-43	STD	Wine	Low	43
63	6	74	114	-44	-4	STD	Wine	High	4
63	7	88	158	-89	-19	FOP	Wine	Low	19
63	8	160	72	42	-46	FOP	Wine	High	46
63	9	62	84	-27	-5	STD	Liquor	Low	5
63	10	34	58	-10	14	STD	Liquor	High	14
63	11	40	60	-49	-29	FOP	Liquor	Low	29
63	12	54	42	10	-2	FOP	Liquor	High	2
64	1	330	320	-25	-35	STD	Beer	Low	35
64	2	204	230	27	53	STD	Beer	High	53
64	3	355	355	0	0	FOP	Beer	Low	0
64	4	202	210	25	33	FOP	Beer	High	33
64	5	240	120	63	-57	STD	Wine	Low	57
64	6	160	168	42	50	STD	Wine	High	50
64	7	160	152	-17	-25	FOP	Wine	Low	25
64	8	168	152	50	34	FOP	Wine	High	34
64	9	36	56	-53	-33	STD	Liquor	Low	33
64	10	30	36	-14	-8	STD	Liquor	High	8
64	11	40	38	-49	-51	FOP	Liquor	Low	51
64	12	56	36	12	-8	FOP	Liquor	High	8
65	1	355	355	0	0	STD	Beer	Low	0
65	2	355	280	178	103	STD	Beer	High	103
65	3	355	355	0	0	FOP	Beer	Low	0
65	4	355	178	178	1	FOP	Beer	High	1
65	5	188	118	11	-59	STD	Wine	Low	59
65	6	172	146	54	28	STD	Wine	High	28
65	7	176	186	-1	9	FOP	Wine	Low	9
65	8	146	160	28	42	FOP	Wine	High	42
65	9	80	58	-9	-31	STD	Liquor	Low	31
65	10	54	48	10	4	STD	Liquor	High	4
65	11	72	50	-17	-39	FOP	Liquor	Low	39
65	12	70	38	26	-6	FOP	Liquor	High	6
66	1	355	355	0	0	STD	Beer	Low	0
66	2	156	168	-21	-9	STD	Beer	High	9
66	3	250	355	-105	0	FOP	Beer	Low	0
66	4	246	250	69	73	FOP	Beer	High	73
66	5	120	110	-57	-67	STD	Wine	Low	67
66	6	150	130	32	12	STD	Wine	High	12
66	7	132	182	-45	5	FOP	Wine	Low	5
66	8	98	132	-20	14	FOP	Wine	High	14
66	9	50	54	-39	-35	STD	Liquor	Low	35
66	10	40	40	-4	-4	STD	Liquor	High	4
66	11	54	74	-35	-15	FOP	Liquor	Low	15
66	12	42	40	-2	-4	FOP	Liquor	High	4
67	1	355	355	0	0	STD	Beer	Low	0
67	2	355	206	178	29	STD	Beer	High	29
67	3	355	355	0	0	FOP	Beer	Low	0
67	4	194	168	17	-9	FOP	Beer	High	9
67	5	222	118	45	-59	STD	Wine	Low	59
67	6	112	120	-6	2	STD	Wine	High	2
67	7	180	182	3	5	FOP	Wine	Low	5
67	8	132	130	14	12	FOP	Wine	High	12
67	9	52	118	-37	29	STD	Liquor	Low	29
67	10	110	54	66	10	STD	Liquor	High	10
67	11	110	92	21	3	FOP	Liquor	Low	3
67	12	54	60	10	16	FOP	Liquor	High	16
68	1	255	355	-100	0	STD	Beer	Low	0
68	2	355	355	178	178	STD	Beer	High	178
68	3	355	355	0	0	FOP	Beer	Low	0
68	4	162	162	-15	-15	FOP	Beer	High	15
68	5	72	174	-105	-3	STD	Wine	Low	3
68	6	156	112	38	-6	STD	Wine	High	6
68	7	178	160	1	-17	FOP	Wine	Low	17
68	8	118	130	0	12	FOP	Wine	High	12
68	9	70	60	-19	-29	STD	Liquor	Low	29
68	10	42	32	-2	-12	STD	Liquor	High	12
68	11	70	62	-19	-27	FOP	Liquor	Low	27
68	12	42	40	-2	-4	FOP	Liquor	High	4
69	1	355	355	0	0	STD	Beer	Low	0
69	2	150	208	-27	31	STD	Beer	High	31
69	3	355	355	0	0	FOP	Beer	Low	0
69	4	182	190	5	13	FOP	Beer	High	13
69	5	212	210	35	33	STD	Wine	Low	33
69	6	138	220	20	102	STD	Wine	High	102
69	7	212	212	35	35	FOP	Wine	Low	35
69	8	154	132	36	14	FOP	Wine	High	14
69	9	66	90	-23	1	STD	Liquor	Low	1
69	10	66	60	22	16	STD	Liquor	High	16
69	11	108	88	19	-1	FOP	Liquor	Low	1
69	12	58	44	14	0	FOP	Liquor	High	0
70	1	138	182	-217	-173	STD	Beer	Low	173
70	2	172	170	-5	-7	STD	Beer	High	7
70	3	176	355	-179	0	FOP	Beer	Low	0
70	4	355	178	178	1	FOP	Beer	High	1
70	5	148	138	-29	-39	STD	Wine	Low	39
70	6	168	136	50	18	STD	Wine	High	18
70	7	236	150	59	-27	FOP	Wine	Low	27
70	8	132	140	14	22	FOP	Wine	High	22
70	9	34	44	-55	-45	STD	Liquor	Low	45
70	10	30	36	-14	-8	STD	Liquor	High	8
70	11	54	60	-35	-29	FOP	Liquor	Low	29
70	12	52	42	8	-2	FOP	Liquor	High	2
71	1	355	355	0	0	STD	Beer	Low	0
71	2	355	256	178	79	STD	Beer	High	79
71	3	355	355	0	0	FOP	Beer	Low	0
71	4	172	192	-5	15	FOP	Beer	High	15
71	5	156	176	-21	-1	STD	Wine	Low	1
71	6	102	100	-16	-18	STD	Wine	High	18
71	7	160	158	-17	-19	FOP	Wine	Low	19
71	8	104	90	-14	-28	FOP	Wine	High	28
71	9	66	84	-23	-5	STD	Liquor	Low	5
71	10	32	56	-12	12	STD	Liquor	High	12
71	11	54	84	-35	-5	FOP	Liquor	Low	5
71	12	52	60	8	16	FOP	Liquor	High	16
72	1	330	355	-25	0	STD	Beer	Low	0
72	2	355	255	178	78	STD	Beer	High	78
72	3	355	355	0	0	FOP	Beer	Low	0
72	4	320	320	143	143	FOP	Beer	High	143
72	5	150	122	-27	-55	STD	Wine	Low	55
72	6	170	144	52	26	STD	Wine	High	26
72	7	140	142	-37	-35	FOP	Wine	Low	35
72	8	56	152	-62	34	FOP	Wine	High	34
72	9	42	36	-47	-53	STD	Liquor	Low	53
72	10	32	38	-12	-6	STD	Liquor	High	6
72	11	42	40	-47	-49	FOP	Liquor	Low	49
72	12	42	38	-2	-6	FOP	Liquor	High	6
73	1	355	355	0	0	STD	Beer	Low	0
73	2	355	204	178	27	STD	Beer	High	27
73	3	355	355	0	0	FOP	Beer	Low	0
73	4	166	164	-11	-13	FOP	Beer	High	13
73	5	154	204	-23	27	STD	Wine	Low	27
73	6	136	176	18	58	STD	Wine	High	58
73	7	194	198	17	21	FOP	Wine	Low	21
73	8	160	142	42	24	FOP	Wine	High	24
73	9	34	50	-55	-39	STD	Liquor	Low	39
73	10	80	64	36	20	STD	Liquor	High	20
73	11	68	108	-21	19	FOP	Liquor	Low	19
73	12	52	48	8	4	FOP	Liquor	High	4
74	1	355	355	0	0	STD	Beer	Low	0
74	2	300	355	123	178	STD	Beer	High	178
74	3	355	355	0	0	FOP	Beer	Low	0
74	4	184	192	7	15	FOP	Beer	High	15
74	5	202	136	25	-41	STD	Wine	Low	41
74	6	110	100	-8	-18	STD	Wine	High	18
74	7	160	178	-17	1	FOP	Wine	Low	1
74	8	80	80	-38	-38	FOP	Wine	High	38
74	9	52	56	-37	-33	STD	Liquor	Low	33
74	10	34	48	-10	4	STD	Liquor	High	4
74	11	86	84	-3	-5	FOP	Liquor	Low	5
74	12	34	44	-10	0	FOP	Liquor	High	0
75	1	220	200	-135	-155	STD	Beer	Low	155
75	2	222	206	45	29	STD	Beer	High	29
75	3	355	355	0	0	FOP	Beer	Low	0
75	4	220	172	43	-5	FOP	Beer	High	5
75	5	132	138	-45	-39	STD	Wine	Low	39
75	6	140	146	22	28	STD	Wine	High	28
75	7	220	222	43	45	FOP	Wine	Low	45
75	8	160	176	42	58	FOP	Wine	High	58
75	9	70	56	-19	-33	STD	Liquor	Low	33
75	10	60	52	16	8	STD	Liquor	High	8
75	11	86	80	-3	-9	FOP	Liquor	Low	9
75	12	70	54	26	10	FOP	Liquor	High	10
76	1	170	300	-185	-55	STD	Beer	Low	55
76	2	200	190	23	13	STD	Beer	High	13
76	3	355	355	0	0	FOP	Beer	Low	0
76	4	176	172	-1	-5	FOP	Beer	High	5
76	5	120	194	-57	17	STD	Wine	Low	17
76	6	110	98	-8	-20	STD	Wine	High	20
76	7	202	190	25	13	FOP	Wine	Low	13
76	8	142	132	24	14	FOP	Wine	High	14
76	9	64	108	-25	19	STD	Liquor	Low	19
76	10	52	54	8	10	STD	Liquor	High	10
76	11	70	72	-19	-17	FOP	Liquor	Low	17
76	12	70	74	26	30	FOP	Liquor	High	30
77	1	330	355	-25	0	STD	Beer	Low	0
77	2	270	204	93	27	STD	Beer	High	27
77	3	355	355	0	0	FOP	Beer	Low	0
77	4	178	170	1	-7	FOP	Beer	High	7
77	5	164	168	-13	-9	STD	Wine	Low	9
77	6	144	110	26	-8	STD	Wine	High	8
77	7	170	180	-7	3	FOP	Wine	Low	3
77	8	120	100	2	-18	FOP	Wine	High	18
77	9	62	60	-27	-29	STD	Liquor	Low	29
77	10	26	24	-18	-20	STD	Liquor	High	20
77	11	30	62	-59	-27	FOP	Liquor	Low	27
77	12	30	30	-14	-14	FOP	Liquor	High	14
78	1	320	355	-35	0	STD	Beer	Low	0
78	2	220	190	43	13	STD	Beer	High	13
78	3	355	355	0	0	FOP	Beer	Low	0
78	4	202	208	25	31	FOP	Beer	High	31
78	5	114	114	-63	-63	STD	Wine	Low	63
78	6	108	110	-10	-8	STD	Wine	High	8
78	7	198	168	21	-9	FOP	Wine	Low	9
78	8	116	128	-2	10	FOP	Wine	High	10
78	9	72	92	-17	3	STD	Liquor	Low	3
78	10	54	50	10	6	STD	Liquor	High	6
78	11	72	88	-17	-1	FOP	Liquor	Low	1
78	12	46	50	2	6	FOP	Liquor	High	6
79	1	210	270	-145	-85	STD	Beer	Low	85
79	2	226	152	49	-25	STD	Beer	High	25
79	3	355	355	0	0	FOP	Beer	Low	0
79	4	192	178	15	1	FOP	Beer	High	1
79	5	158	230	-19	53	STD	Wine	Low	53
79	6	234	152	116	34	STD	Wine	High	34
79	7	210	204	33	27	FOP	Wine	Low	27
79	8	190	148	72	30	FOP	Wine	High	30
79	9	154	108	65	19	STD	Liquor	Low	19
79	10	80	62	36	18	STD	Liquor	High	18
79	11	106	104	17	15	FOP	Liquor	Low	15
79	12	70	64	26	20	FOP	Liquor	High	20
80	1	320	330	-35	-25	STD	Beer	Low	25
80	2	194	240	17	63	STD	Beer	High	63
80	3	355	240	0	-115	FOP	Beer	Low	115
80	4	194	240	17	63	FOP	Beer	High	63
80	5	92	162	-85	-15	STD	Wine	Low	15
80	6	110	94	-8	-24	STD	Wine	High	24
80	7	260	178	83	1	FOP	Wine	Low	1
80	8	200	140	82	22	FOP	Wine	High	22
80	9	56	30	-33	-59	STD	Liquor	Low	59
80	10	112	32	68	-12	STD	Liquor	High	12
80	11	92	60	3	-29	FOP	Liquor	Low	29
80	12	132	46	88	2	FOP	Liquor	High	2
81	1	246	280	-109	-75	STD	Beer	Low	75
81	2	250	270	73	93	STD	Beer	High	93
81	3	355	355	0	0	FOP	Beer	Low	0
81	4	210	186	33	9	FOP	Beer	High	9
81	5	164	134	-13	-43	STD	Wine	Low	43
81	6	180	134	62	16	STD	Wine	High	16
81	7	166	200	-11	23	FOP	Wine	Low	23
81	8	162	116	44	-2	FOP	Wine	High	2
81	9	52	50	-37	-39	STD	Liquor	Low	39
81	10	56	56	12	12	STD	Liquor	High	12
81	11	48	94	-41	5	FOP	Liquor	Low	5
81	12	44	42	0	-2	FOP	Liquor	High	2
82	1	260	270	-95	-85	STD	Beer	Low	85
82	2	210	260	33	83	STD	Beer	High	83
82	3	240	355	-115	0	FOP	Beer	Low	0
82	4	210	180	33	3	FOP	Beer	High	3
82	5	188	142	11	-35	STD	Wine	Low	35
82	6	172	114	54	-4	STD	Wine	High	4
82	7	176	190	-1	13	FOP	Wine	Low	13
82	8	190	174	72	56	FOP	Wine	High	56
82	9	48	56	-41	-33	STD	Liquor	Low	33
82	10	52	60	8	16	STD	Liquor	High	16
82	11	60	60	-29	-29	FOP	Liquor	Low	29
82	12	52	40	8	-4	FOP	Liquor	High	4
83	1	240	236	-115	-119	STD	Beer	Low	119
83	2	236	182	59	5	STD	Beer	High	5
83	3	250	355	-105	0	FOP	Beer	Low	0
83	4	180	192	3	15	FOP	Beer	High	15
83	5	10	68	-167	-109	STD	Wine	Low	109
83	6	140	78	22	-40	STD	Wine	High	40
83	7	130	100	-47	-77	FOP	Wine	Low	77
83	8	98	90	-20	-28	FOP	Wine	High	28
83	9	52	32	-37	-57	STD	Liquor	Low	57
83	10	38	26	-6	-18	STD	Liquor	High	18
83	11	44	46	-45	-43	FOP	Liquor	Low	43
83	12	40	38	-4	-6	FOP	Liquor	High	6
84	1	355	355	0	0	STD	Beer	Low	0
84	2	236	190	59	13	STD	Beer	High	13
84	3	355	355	0	0	FOP	Beer	Low	0
84	4	170	166	-7	-11	FOP	Beer	High	11
84	5	250	130	73	-47	STD	Wine	Low	47
84	6	360	138	242	20	STD	Wine	High	20
84	7	250	200	73	23	FOP	Wine	Low	23
84	8	160	118	42	0	FOP	Wine	High	0
84	9	48	44	-41	-45	STD	Liquor	Low	45
84	10	26	40	-18	-4	STD	Liquor	High	4
84	11	48	48	-41	-41	FOP	Liquor	Low	41
84	12	38	38	-6	-6	FOP	Liquor	High	6

## Sheet: Key
Label Coding	Label	Standard Drink (ml)	Standard Drink (fl oz)
1	Beer STD Low 5%	355	12
2	Beer STD High 10%	177	6
3	Beer FOP 1 Low drink	355	12
4	Beer FOP High 2 drinks	177	6
5	Wine STD Low 10%	177	6
6	Wine STD High 15%	118	4
7	Wine FOP Low 4.2 drinks	177	6
8	Wine FOP High 6.3 drinks	118	4
9	Liquor STD Low 20%	89	3
10	Liquor STD High 40%	44	1.5
11	Liquor FOP Low 8.4 drinks	89	3
12	Liquor FOP High 16.9 drinks	44	1.5
STD = Standard Label (alcohl by volume)
FOP = Front of Package (standard drinks per container)
Gender
0 = Male
1 = Female
2 = non-binary or other
Background
American Indian or Alaska Native = 0
Native Hawaiian or Other Pacific Islander = 1
Black of African American = 2
Asian = 3
White = 4
Hispanic, Latino = 5
Two or more races = 6
Other = 7
Year in School
1 = Freshman
2 = Sophomore
3 = Junior
4 = Senior
Member of PanHellenic Organization
0 = No
1 = Yes

## Sheet: Sheet8
			bad subjects 20, 21,50,51,54, 59
Average of absV difference	Column Labels
	Beer		Liquor		Wine		(blank)	Grand Total
Row Labels	FOP	STD	FOP	STD	FOP	STD	(blank)
1	3	74.75	5.5	24.5	18.5	24.5		25.125
2	2	52.75	25	28	26.5	30		27.375
3	0.5	21.5	11.5	11	36.5	101.5		30.4167
4	41.75	51.75	17.5	26	12.5	34.5		30.6667
5	7.5	115.25	18	9	48	56		42.2917
6	16.5	55.25	33	39	23	50.5		36.2083
7	9.5	64	11	12.5	21.5	15.5		22.3333
8	56.25	65	28.5	24	24	42.5		40.0417
9	8	15.5	24.5	27.5	34.5	49		26.5
10	10	89	33.5	25.5	27.5	23.5		34.8333
11	6.5	66.5	30	25	23	44		32.5
12	6.5	18.5	14.5	17	17.5	36.5		18.4167
13	1.5	71.5	8	21	13	30		24.1667
14	3.5	56.5	14.5	7	19	34		22.4167
15	13.75	11.5	10.5	6.5	23.5	28		15.625
16	1.5	27.75	19.5	24.5	31.5	63.5		28.0417
17	3	4	23.5	23.5	17	43.5		19.0833
18	5.5	14	16	32	26.5	57.5		25.25
19	11.5	50.5	16	6	43	25.5		25.4167
22	61.75	90.5	31	31	21	29.5		44.125
23	3.5	35.5	11	21	22.5	17		18.4167
24	4.5	97.5	23.5	29.5	15	50		36.6667
25	7	89	20	23.5	26	32		32.9167
26	45.75	50.25	19	20.5	36.5	24		32.6667
27	4	19	25	19.5	27.5	46.5		23.5833
28	8.5	82.5	4.5	1	18.5	45		26.6667
29	5	76	29	22	28	27		31.1667
30	43.75	65	36	25	41	101.5		52.0417
31	49.75	48.75	16	25.5	65	29		39
32	44.5	83.5	36	42	58.5	65.5		55
33	39	94	16.5	22.5	40	27.5		39.9167
34	27.5	107.5	25.5	30.5	14	50		42.5
35	7	50.75	3	27	17	37.5		23.7083
36	11.5	80	25	8.5	29.5	37		31.9167
37	5.5	89	8	20.5	17.5	30		28.4167
38	10.75	21	23	22	24	8.5		18.2083
39	44.75	91.5	21	15.5	53.5	44.5		45.125
40	26.5	47.75	13.5	12.5	33	46		29.875
41	7.5	15.5	7.5	9.5	56	19.5		19.25
42	41.5	81.5	32.5	31	35.5	31		42.1667
43	7.75	104	30.5	21	25	53.5		40.2917
44	46.75	95.25	27	50	39	91.5		58.25
45	45.75	7	14	21.5	29	39.5		26.125
46	20	41	37.5	34.5	57	36.5		37.75
47	1.5	5.5	22	30.5	29	33		20.25
48	2.5	19	27.5	13.5	34	26.25		20.4583
49	5.5	113	7.5	30	33.5	27		36.0833
51	7	89	33	90	20	183.5		70.4167
52	76.5	77.5	10.5	16.5	28	56.5		44.25
53	17.25	5	14	6.5	65.5	25.5		22.2917
55	5	89	24	16	26	20.5		30.0833
56	4.5	15	32.5	39.5	58.5	34		30.6667
57	68	40.25	34.5	24.5	54	52.5		45.625
58	4.5	16	24	50	10	19.5		20.6667
60	4.5	39	13.5	15.5	23.5	34.5		21.75
61	58	47.75	14.5	36.5	27	46		38.2917
62	9	70.5	5.5	22.5	17	38		27.0833
63	9	141	22.5	14	49	35.5		45.1667
64	14.5	35	30	27	31.5	53		31.8333
65	44.75	70.25	22	13.5	20	38		34.75
66	61.75	7.5	14	20.5	21	42		27.7917
67	6.5	51.75	12.5	35.5	8.5	28		23.7917
68	7.5	114	13	15.5	7.5	38		32.5833
69	4.5	14.5	8.5	15.5	30	47.5		20.0833
70	89.5	100.5	18.5	30.5	30.5	34		50.5833
71	5	64.25	16	13	19.5	14		21.9583
72	71.5	70.25	26	29.5	42	40		46.5417
73	6	51.25	13	37.5	26	31.5		27.5417
74	5.5	75.25	4.5	21	23.5	23		25.4583
75	12	91	12	19	47	33.5		35.75
76	1.5	69	23	15.5	19	25.5		25.5833
77	2	36.25	28.5	23.5	7.5	14		18.625
78	14	22.75	6.5	9	10.5	36		16.4583
79	4	76	19.5	34.5	40.5	55.5		38.3333
80	48.75	35	30.5	43	47	33		39.5417
81	10.5	87.5	12	25	20	33.5		31.4167
82	37.75	74	17.5	24.5	35.5	26		35.875
83	30.75	74.5	24.5	29.5	43	84.5		47.7917
84	4.5	18	23.5	27	34.5	95.5		33.8333
(blank)
Grand Total	20.0443	58.1614	19.7089	23.943	29.8165	41.3639		32.173
	FOP	STD
Beer	20.0443	58.1614
Wine	29.8165	41.3639
Liquor	19.7089	23.943

## Sheet: List Format
Subject	Age	Gender	Background	Year in School	Member of PanHellenic Organization	Pour #	Label Coding	Pour Volume	Observed - standard drink	Stadard Drink Amount	Label	Alc Type	Alc Level	Log Poor	Log Standard	Diff Log	% diff	absV difference
1	22	0	6	4	0	1	1	355	0	355	STD	Beer	Low	8.47168	8.47168	0	0	0
1	22	0	6	4	0	1	2	298	121	177	STD	Beer	High	8.21917	7.46761	0.751563	0.683616	121
1	22	0	6	4	0	1	3	355	0	355	FOP	Beer	Low	8.47168	8.47168	0	0	0
1	22	0	6	4	0	1	4	170	-7	177	FOP	Beer	High	7.40939	7.46761	-0.0582146	-0.039548	7
1	22	0	6	4	0	1	5	180	3	177	STD	Wine	Low	7.49185	7.46761	0.0242475	0.0169492	3
1	22	0	6	4	0	1	6	144	26	118	STD	Wine	High	7.16993	6.88264	0.287282	0.220339	26
1	22	0	6	4	0	1	7	196	19	177	FOP	Wine	Low	7.61471	7.46761	0.147104	0.107345	19
1	22	0	6	4	0	1	8	98	-20	118	FOP	Wine	High	6.61471	6.88264	-0.267933	-0.169492	20
1	22	0	6	4	0	1	9	54	-35	89	STD	Liquor	Low	5.75489	6.47573	-0.720846	-0.393258	35
1	22	0	6	4	0	1	10	34	-10	44	STD	Liquor	High	5.08746	5.45943	-0.371969	-0.227273	10
1	22	0	6	4	0	1	11	94	5	89	FOP	Liquor	Low	6.55459	6.47573	0.0788554	0.0561798	5
1	22	0	6	4	0	1	12	32	-12	44	FOP	Liquor	High	5	5.45943	-0.459432	-0.272727	12
1	22	0	6	4	0	2	1	355	0	355	STD	Beer	Low	8.47168	8.47168	0	0	0
1	22	0	6	4	0	2	2	355	178	177	STD	Beer	High	8.47168	7.46761	1.00407	1.00565	178
1	22	0	6	4	0	2	3	355	0	355	FOP	Beer	Low	8.47168	8.47168	0	0	0
1	22	0	6	4	0	2	4	172	-5	177	FOP	Beer	High	7.42626	7.46761	-0.0413408	-0.0282486	5
1	22	0	6	4	0	2	5	114	-63	177	STD	Wine	Low	6.83289	7.46761	-0.634716	-0.355932	63
1	22	0	6	4	0	2	6	112	-6	118	STD	Wine	High	6.80735	6.88264	-0.0752881	-0.0508475	6
1	22	0	6	4	0	2	7	160	-17	177	FOP	Wine	Low	7.32193	7.46761	-0.145677	-0.0960452	17
1	22	0	6	4	0	2	8	100	-18	118	FOP	Wine	High	6.64386	6.88264	-0.238787	-0.152542	18
1	22	0	6	4	0	2	9	42	-47	89	STD	Liquor	Low	5.39232	6.47573	-1.08342	-0.52809	47
1	22	0	6	4	0	2	10	50	6	44	STD	Liquor	High	5.64386	5.45943	0.184425	0.136364	6
1	22	0	6	4	0	2	11	88	-1	89	FOP	Liquor	Low	6.45943	6.47573	-0.0163018	-0.011236	1
1	22	0	6	4	0	2	12	40	-4	44	FOP	Liquor	High	5.32193	5.45943	-0.137504	-0.0909091	4
2	22	1	4	4	0	1	1	355	0	355	STD	Beer	Low	8.47168	8.47168	0	0	0
2	22	1	4	4	0	1	2	355	178	177	STD	Beer	High	8.47168	7.46761	1.00407	1.00565	178
2	22	1	4	4	0	1	3	355	0	355	FOP	Beer	Low	8.47168	8.47168	0	0	0
2	22	1	4	4	0	1	4	178	1	177	FOP	Beer	High	7.47573	7.46761	0.00812788	0.00564972	1
2	22	1	4	4	0	1	5	154	-23	177	STD	Wine	Low	7.26679	7.46761	-0.200819	-0.129944	23
2	22	1	4	4	0	1	6	110	-8	118	STD	Wine	High	6.78136	6.88264	-0.101283	-0.0677966	8
2	22	1	4	4	0	1	7	216	39	177	FOP	Wine	Low	7.75489	7.46761	0.287282	0.220339	39
2	22	1	4	4	0	1	8	132	14	118	FOP	Wine	High	7.04439	6.88264	0.161751	0.118644	14
2	22	1	4	4	0	1	9	32	-57	89	STD	Liquor	Low	5	6.47573	-1.47573	-0.640449	57
2	22	1	4	4	0	1	10	42	-2	44	STD	Liquor	High	5.39232	5.45943	-0.0671142	-0.0454545	2
2	22	1	4	4	0	1	11	40	-49	89	FOP	Liquor	Low	5.32193	6.47573	-1.15381	-0.550562	49
2	22	1	4	4	0	1	12	32	-12	44	FOP	Liquor	High	5	5.45943	-0.459432	-0.272727	12
2	22	1	4	4	0	2	1	355	0	355	STD	Beer	Low	8.47168	8.47168	0	0	0
2	22	1	4	4	0	2	2	210	33	177	STD	Beer	High	7.71425	7.46761	0.24664	0.186441	33
2	22	1	4	4	0	2	3	355	0	355	FOP	Beer	Low	8.47168	8.47168	0	0	0
2	22	1	4	4	0	2	4	170	-7	177	FOP	Beer	High	7.40939	7.46761	-0.0582146	-0.039548	7
2	22	1	4	4	0	2	5	160	-17	177	STD	Wine	Low	7.32193	7.46761	-0.145677	-0.0960452	17
2	22	1	4	4	0	2	6	190	72	118	STD	Wine	High	7.56986	6.88264	0.687213	0.610169	72
2	22	1	4	4	0	2	7	208	31	177	FOP	Wine	Low	7.70044	7.46761	0.232834	0.175141	31
2	22	1	4	4	0	2	8	140	22	118	FOP	Wine	High	7.12928	6.88264	0.24664	0.186441	22
2	22	1	4	4	0	2	9	42	-47	89	STD	Liquor	Low	5.39232	6.47573	-1.08342	-0.52809	47
2	22	1	4	4	0	2	10	38	-6	44	STD	Liquor	High	5.24793	5.45943	-0.211504	-0.136364	6
2	22	1	4	4	0	2	11	50	-39	89	FOP	Liquor	Low	5.64386	6.47573	-0.831877	-0.438202	39
2	22	1	4	4	0	2	12	44	0	44	FOP	Liquor	High	5.45943	5.45943	0	0	0
3	21	0	4	4	0	1	1	355	0	355	STD	Beer	Low	8.47168	8.47168	0	0	0
3	21	0	4	4	0	1	2	240	63	177	STD	Beer	High	7.90689	7.46761	0.439285	0.355932	63
3	21	0	4	4	0	1	3	355	0	355	FOP	Beer	Low	8.47168	8.47168	0	0	0
3	21	0	4	4	0	1	4	178	1	177	FOP	Beer	High	7.47573	7.46761	0.00812788	0.00564972	1
3	21	0	4	4	0	1	5	325	148	177	STD	Wine	Low	8.3443	7.46761	0.87669	0.836158	148
3	21	0	4	4	0	1	6	212	94	118	STD	Wine	High	7.72792	6.88264	0.845277	0.79661	94
3	21	0	4	4	0	1	7	208	31	177	FOP	Wine	Low	7.70044	7.46761	0.232834	0.175141	31
3	21	0	4	4	0	1	8	148	30	118	FOP	Wine	High	7.20945	6.88264	0.32681	0.254237	30
3	21	0	4	4	0	1	9	68	-21	89	STD	Liquor	Low	6.08746	6.47573	-0.388271	-0.235955	21
3	21	0	4	4	0	1	10	52	8	44	STD	Liquor	High	5.70044	5.45943	0.241008	0.181818	8
3	21	0	4	4	0	1	11	58	-31	89	FOP	Liquor	Low	5.85798	6.47573	-0.617752	-0.348315	31
3	21	0	4	4	0	1	12	42	-2	44	FOP	Liquor	High	5.39232	5.45943	-0.0671142	-0.0454545	2
3	21	0	4	4	0	2	1	355	0	355	STD	Beer	Low	8.47168	8.47168	0	0	0
3	21	0	4	4	0	2	2	200	23	177	STD	Beer	High	7.64386	7.46761	0.176251	0.129944	23
3	21	0	4	4	0	2	3	355	0	355	FOP	Beer	Low	8.47168	8.47168	0	0	0
3	21	0	4	4	0	2	4	178	1	177	FOP	Beer	High	7.47573	7.46761	0.00812788	0.00564972	1
3	21	0	4	4	0	2	5	265	88	177	STD	Wine	Low	8.04985	7.46761	0.582243	0.497175	88
3	21	0	4	4	0	2	6	194	76	118	STD	Wine	High	7.59991	6.88264	0.71727	0.644068	76
3	21	0	4	4	0	2	7	216	39	177	FOP	Wine	Low	7.75489	7.46761	0.287282	0.220339	39
3	21	0	4	4	0	2	8	164	46	118	FOP	Wine	High	7.35755	6.88264	0.474909	0.389831	46
3	21	0	4	4	0	2	9	74	-15	89	STD	Liquor	Low	6.20945	6.47573	-0.26628	-0.168539	15
3	21	0	4	4	0	2	10	44	0	44	STD	Liquor	High	5.45943	5.45943	0	0	0
3	21	0	4	4	0	2	11	86	-3	89	FOP	Liquor	Low	6.42626	6.47573	-0.0494687	-0.0337079	3
3	21	0	4	4	0	2	12	54	10	44	FOP	Liquor	High	5.75489	5.45943	0.295456	0.227273	10
4	21	0	4	4	0	1	1	194	-161	355	STD	Beer	Low	7.59991	8.47168	-0.871762	-0.453521	161
4	21	0	4	4	0	1	2	136	-41	177	STD	Beer	High	7.08746	7.46761	-0.380143	-0.231638	41
4	21	0	4	4	0	1	3	214	-141	355	FOP	Beer	Low	7.74147	8.47168	-0.730208	-0.397183	141
4	21	0	4	4	0	1	4	158	-19	177	FOP	Beer	High	7.30378	7.46761	-0.163825	-0.107345	19
4	21	0	4	4	0	1	5	132	-45	177	STD	Wine	Low	7.04439	7.46761	-0.423211	-0.254237	45
4	21	0	4	4	0	1	6	88	-30	118	STD	Wine	High	6.45943	6.88264	-0.423211	-0.254237	30
4	21	0	4	4	0	1	7	172	-5	177	FOP	Wine	Low	7.42626	7.46761	-0.0413408	-0.0282486	5
4	21	0	4	4	0	1	8	136	18	118	FOP	Wine	High	7.08746	6.88264	0.20482	0.152542	18
4	21	0	4	4	0	1	9	50	-39	89	STD	Liquor	Low	5.64386	6.47573	-0.831877	-0.438202	39
4	21	0	4	4	0	1	10	12	-32	44	STD	Liquor	High	3.58496	5.45943	-1.87447	-0.727273	32
4	21	0	4	4	0	1	11	100	11	89	FOP	Liquor	Low	6.64386	6.47573	0.168123	0.123596	11
4	21	0	4	4	0	1	12	58	14	44	FOP	Liquor	High	5.85798	5.45943	0.398549	0.318182	14
4	21	0	4	4	0	2	1	355	0	355	STD	Beer	Low	8.47168	8.47168	0	0	0
4	21	0	4	4	0	2	2	172	-5	177	STD	Beer	High	7.42626	7.46761	-0.0413408	-0.0282486	5
4	21	0	4	4	0	2	3	355	0	355	FOP	Beer	Low	8.47168	8.47168	0	0	0
4	21	0	4	4	0	2	4	170	-7	177	FOP	Beer	High	7.40939	7.46761	-0.0582146	-0.039548	7
4	21	0	4	4	0	2	5	132	-45	177	STD	Wine	Low	7.04439	7.46761	-0.423211	-0.254237	45
4	21	0	4	4	0	2	6	100	-18	118	STD	Wine	High	6.64386	6.88264	-0.238787	-0.152542	18
4	21	0	4	4	0	2	7	156	-21	177	FOP	Wine	Low	7.2854	7.46761	-0.182203	-0.118644	21
4	21	0	4	4	0	2	8	124	6	118	FOP	Wine	High	6.9542	6.88264	0.0715533	0.0508475	6
4	21	0	4	4	0	2	9	60	-29	89	STD	Liquor	Low	5.90689	6.47573	-0.568843	-0.325843	29
4	21	0	4	4	0	2	10	48	4	44	STD	Liquor	High	5.58496	5.45943	0.125531	0.0909091	4
4	21	0	4	4	0	2	11	104	15	89	FOP	Liquor	Low	6.70044	6.47573	0.224706	0.168539	15
4	21	0	4	4	0	2	12	74	30	44	FOP	Liquor	High	6.20945	5.45943	0.750022	0.681818	30
5	21	1	6	4	0	1	1	355	0	355	STD	Beer	Low	8.47168	8.47168	0	0	0
5	21	1	6	4	0	1	2	355	178	177	STD	Beer	High	8.47168	7.46761	1.00407	1.00565	178
5	21	1	6	4	0	1	3	355	0	355	FOP	Beer	Low	8.47168	8.47168	0	0	0
5	21	1	6	4	0	1	4	150	-27	177	FOP	Beer	High	7.22882	7.46761	-0.238787	-0.152542	27
5	21	1	6	4	0	1	5	352	175	177	STD	Wine	Low	8.45943	7.46761	0.991826	0.988701	175
5	21	1	6	4	0	1	6	106	-12	118	STD	Wine	High	6.72792	6.88264	-0.154723	-0.101695	12
5	21	1	6	4	0	1	7	216	39	177	FOP	Wine	Low	7.75489	7.46761	0.287282	0.220339	39
5	21	1	6	4	0	1	8	74	-44	118	FOP	Wine	High	6.20945	6.88264	-0.67319	-0.372881	44
5	21	1	6	4	0	1	9	82	-7	89	STD	Liquor	Low	6.35755	6.47573	-0.118181	-0.0786517	7
5	21	1	6	4	0	1	10	54	10	44	STD	Liquor	High	5.75489	5.45943	0.295456	0.227273	10
5	21	1	6	4	0	1	11	104	15	89	FOP	Liquor	Low	6.70044	6.47573	0.224706	0.168539	15
5	21	1	6	4	0	1	12	52	8	44	FOP	Liquor	High	5.70044	5.45943	0.241008	0.181818	8
5	21	1	6	4	0	2	1	250	-105	355	STD	Beer	Low	7.96578	8.47168	-0.505891	-0.295775	105
5	21	1	6	4	0	2	2	355	178	177	STD	Beer	High	8.47168	7.46761	1.00407	1.00565	178
5	21	1	6	4	0	2	3	355	0	355	FOP	Beer	Low	8.47168	8.47168	0	0	0
5	21	1	6	4	0	2	4	180	3	177	FOP	Beer	High	7.49185	7.46761	0.0242475	0.0169492	3
5	21	1	6	4	0	2	5	192	15	177	STD	Wine	Low	7.58496	7.46761	0.117357	0.0847458	15
5	21	1	6	4	0	2	6	140	22	118	STD	Wine	High	7.12928	6.88264	0.24664	0.186441	22
5	21	1	6	4	0	2	7	110	-67	177	FOP	Wine	Low	6.78136	7.46761	-0.686246	-0.378531	67
5	21	1	6	4	0	2	8	76	-42	118	FOP	Wine	High	6.24793	6.88264	-0.634716	-0.355932	42
5	21	1	6	4	0	2	9	82	-7	89	STD	Liquor	Low	6.35755	6.47573	-0.118181	-0.0786517	7
5	21	1	6	4	0	2	10	32	-12	44	STD	Liquor	High	5	5.45943	-0.459432	-0.272727	12
5	21	1	6	4	0	2	11	42	-47	89	FOP	Liquor	Low	5.39232	6.47573	-1.08342	-0.52809	47
5	21	1	6	4	0	2	12	42	-2	44	FOP	Liquor	High	5.39232	5.45943	-0.0671142	-0.0454545	2
6	19	0	5	2	0	1	1	355	0	355	STD	Beer	Low	8.47168	8.47168	0	0	0
6	19	0	5	2	0	1	2	355	178	177	STD	Beer	High	8.47168	7.46761	1.00407	1.00565	178
6	19	0	5	2	0	1	3	355	0	355	FOP	Beer	Low	8.47168	8.47168	0	0	0
6	19	0	5	2	0	1	4	210	33	177	FOP	Beer	High	7.71425	7.46761	0.24664	0.186441	33
6	19	0	5	2	0	1	5	114	-63	177	STD	Wine	Low	6.83289	7.46761	-0.634716	-0.355932	63
6	19	0	5	2	0	1	6	148	30	118	STD	Wine	High	7.20945	6.88264	0.32681	0.254237	30
6	19	0	5	2	0	1	7	180	3	177	FOP	Wine	Low	7.49185	7.46761	0.0242475	0.0169492	3
6	19	0	5	2	0	1	8	130	12	118	FOP	Wine	High	7.02237	6.88264	0.139725	0.101695	12
6	19	0	5	2	0	1	9	34	-55	89	STD	Liquor	Low	5.08746	6.47573	-1.38827	-0.617978	55
6	19	0	5	2	0	1	10	20	-24	44	STD	Liquor	High	4.32193	5.45943	-1.1375	-0.545455	24
6	19	0	5	2	0	1	11	40	-49	89	FOP	Liquor	Low	5.32193	6.47573	-1.15381	-0.550562	49
6	19	0	5	2	0	1	12	28	-16	44	FOP	Liquor	High	4.80735	5.45943	-0.652077	-0.363636	16
6	19	0	5	2	0	2	1	355	0	355	STD	Beer	Low	8.47168	8.47168	0	0	0
6	19	0	5	2	0	2	2	220	43	177	STD	Beer	High	7.78136	7.46761	0.313754	0.242938	43
6	19	0	5	2	0	2	3	355	0	355	FOP	Beer	Low	8.47168	8.47168	0	0	0
6	19	0	5	2	0	2	4	210	33	177	FOP	Beer	High	7.71425	7.46761	0.24664	0.186441	33
6	19	0	5	2	0	2	5	110	-67	177	STD	Wine	Low	6.78136	7.46761	-0.686246	-0.378531	67
6	19	0	5	2	0	2	6	76	-42	118	STD	Wine	High	6.24793	6.88264	-0.634716	-0.355932	42
6	19	0	5	2	0	2	7	204	27	177	FOP	Wine	Low	7.67243	7.46761	0.20482	0.152542	27
6	19	0	5	2	0	2	8	68	-50	118	FOP	Wine	High	6.08746	6.88264	-0.79518	-0.423729	50
6	19	0	5	2	0	2	9	32	-57	89	STD	Liquor	Low	5	6.47573	-1.47573	-0.640449	57
6	19	0	5	2	0	2	10	24	-20	44	STD	Liquor	High	4.58496	5.45943	-0.874469	-0.454545	20
6	19	0	5	2	0	2	11	26	-63	89	FOP	Liquor	Low	4.70044	6.47573	-1.77529	-0.707865	63
6	19	0	5	2	0	2	12	48	4	44	FOP	Liquor	High	5.58496	5.45943	0.125531	0.0909091	4
7	22	1	4	4	0	1	1	250	-105	355	STD	Beer	Low	7.96578	8.47168	-0.505891	-0.295775	105
7	22	1	4	4	0	1	2	230	53	177	STD	Beer	High	7.84549	7.46761	0.377885	0.299435	53
7	22	1	4	4	0	1	3	355	0	355	FOP	Beer	Low	8.47168	8.47168	0	0	0
7	22	1	4	4	0	1	4	210	33	177	FOP	Beer	High	7.71425	7.46761	0.24664	0.186441	33
7	22	1	4	4	0	1	5	144	-33	177	STD	Wine	Low	7.16993	7.46761	-0.297681	-0.186441	33
7	22	1	4	4	0	1	6	118	0	118	STD	Wine	High	6.88264	6.88264	0	0	0
7	22	1	4	4	0	1	7	174	-3	177	FOP	Wine	Low	7.44294	7.46761	-0.0246621	-0.0169492	3
7	22	1	4	4	0	1	8	174	56	118	FOP	Wine	High	7.44294	6.88264	0.5603	0.474576	56
7	22	1	4	4	0	1	9	70	-19	89	STD	Liquor	Low	6.12928	6.47573	-0.34645	-0.213483	19
7	22	1	4	4	0	1	10	50	6	44	STD	Liquor	High	5.64386	5.45943	0.184425	0.136364	6
7	22	1	4	4	0	1	11	80	-9	89	FOP	Liquor	Low	6.32193	6.47573	-0.153805	-0.101124	9
7	22	1	4	4	0	1	12	60	16	44	FOP	Liquor	High	5.90689	5.45943	0.447459	0.363636	16
7	22	1	4	4	0	2	1	320	-35	355	STD	Beer	Low	8.32193	8.47168	-0.149747	-0.0985915	35
7	22	1	4	4	0	2	2	240	63	177	STD	Beer	High	7.90689	7.46761	0.439285	0.355932	63
7	22	1	4	4	0	2	3	355	0	355	FOP	Beer	Low	8.47168	8.47168	0	0	0
7	22	1	4	4	0	2	4	172	-5	177	FOP	Beer	High	7.42626	7.46761	-0.0413408	-0.0282486	5
7	22	1	4	4	0	2	5	162	-15	177	STD	Wine	Low	7.33985	7.46761	-0.127756	-0.0847458	15
7	22	1	4	4	0	2	6	132	14	118	STD	Wine	High	7.04439	6.88264	0.161751	0.118644	14
7	22	1	4	4	0	2	7	166	-11	177	FOP	Wine	Low	7.37504	7.46761	-0.0925661	-0.0621469	11
7	22	1	4	4	0	2	8	102	-16	118	FOP	Wine	High	6.67243	6.88264	-0.210218	-0.135593	16
7	22	1	4	4	0	2	9	70	-19	89	STD	Liquor	Low	6.12928	6.47573	-0.34645	-0.213483	19
7	22	1	4	4	0	2	10	50	6	44	STD	Liquor	High	5.64386	5.45943	0.184425	0.136364	6
7	22	1	4	4	0	2	11	100	11	89	FOP	Liquor	Low	6.64386	6.47573	0.168123	0.123596	11
7	22	1	4	4	0	2	12	52	8	44	FOP	Liquor	High	5.70044	5.45943	0.241008	0.181818	8
8	21	0	4	4	0	1	1	300	-55	355	STD	Beer	Low	8.22882	8.47168	-0.242857	-0.15493	55
8	21	0	4	4	0	1	2	154	-23	177	STD	Beer	High	7.26679	7.46761	-0.200819	-0.129944	23
8	21	0	4	4	0	1	3	250	-105	355	FOP	Beer	Low	7.96578	8.47168	-0.505891	-0.295775	105
8	21	0	4	4	0	1	4	290	113	177	FOP	Beer	High	8.17991	7.46761	0.712304	0.638418	113
8	21	0	4	4	0	1	5	92	-85	177	STD	Wine	Low	6.52356	7.46761	-0.944044	-0.480226	85
8	21	0	4	4	0	1	6	154	36	118	STD	Wine	High	7.26679	6.88264	0.384143	0.305085	36
8	21	0	4	4	0	1	7	236	59	177	FOP	Wine	Low	7.88264	7.46761	0.415037	0.333333	59
8	21	0	4	4	0	1	8	122	4	118	FOP	Wine	High	6.93074	6.88264	0.0480943	0.0338983	4
8	21	0	4	4	0	1	9	128	39	89	STD	Liquor	Low	7	6.47573	0.524267	0.438202	39
8	21	0	4	4	0	1	10	80	36	44	STD	Liquor	High	6.32193	5.45943	0.862496	0.818182	36
8	21	0	4	4	0	1	11	112	23	89	FOP	Liquor	Low	6.80735	6.47573	0.331621	0.258427	23
8	21	0	4	4	0	1	12	76	32	44	FOP	Liquor	High	6.24793	5.45943	0.788496	0.727273	32
8	21	0	4	4	0	2	1	196	-159	355	STD	Beer	Low	7.61471	8.47168	-0.856965	-0.447887	159
8	21	0	4	4	0	2	2	200	23	177	STD	Beer	High	7.64386	7.46761	0.176251	0.129944	23
8	21	0	4	4	0	2	3	355	0	355	FOP	Beer	Low	8.47168	8.47168	0	0	0
8	21	0	4	4	0	2	4	170	-7	177	FOP	Beer	High	7.40939	7.46761	-0.0582146	-0.039548	7
8	21	0	4	4	0	2	5	150	-27	177	STD	Wine	Low	7.22882	7.46761	-0.238787	-0.152542	27
8	21	0	4	4	0	2	6	96	-22	118	STD	Wine	High	6.58496	6.88264	-0.297681	-0.186441	22
8	21	0	4	4	0	2	7	200	23	177	FOP	Wine	Low	7.64386	7.46761	0.176251	0.129944	23
8	21	0	4	4	0	2	8	108	-10	118	FOP	Wine	High	6.75489	6.88264	-0.127756	-0.0847458	10
8	21	0	4	4	0	2	9	90	1	89	STD	Liquor	Low	6.49185	6.47573	0.0161197	0.011236	1
8	21	0	4	4	0	2	10	64	20	44	STD	Liquor	High	6	5.45943	0.540568	0.454545	20
8	21	0	4	4	0	2	11	134	45	89	FOP	Liquor	Low	7.06609	6.47573	0.590356	0.505618	45
8	21	0	4	4	0	2	12	58	14	44	FOP	Liquor	High	5.85798	5.45943	0.398549	0.318182	14
9	22	1	5	4	0	1	1	355	0	355	STD	Beer	Low	8.47168	8.47168	0	0	0
9	22	1	5	4	0	1	2	204	27	177	STD	Beer	High	7.67243	7.46761	0.20482	0.152542	27
9	22	1	5	4	0	1	3	355	0	355	FOP	Beer	Low	8.47168	8.47168	0	0	0
9	22	1	5	4	0	1	4	158	-19	177	FOP	Beer	High	7.30378	7.46761	-0.163825	-0.107345	19
9	22	1	5	4	0	1	5	166	-11	177	STD	Wine	Low	7.37504	7.46761	-0.0925661	-0.0621469	11
9	22	1	5	4	0	1	6	226	108	118	STD	Wine	High	7.82018	6.88264	0.937536	0.915254	108
9	22	1	5	4	0	1	7	228	51	177	FOP	Wine	Low	7.83289	7.46761	0.365284	0.288136	51
9	22	1	5	4	0	1	8	144	26	118	FOP	Wine	High	7.16993	6.88264	0.287282	0.220339	26
9	22	1	5	4	0	1	9	56	-33	89	STD	Liquor	Low	5.80735	6.47573	-0.668379	-0.370787	33
9	22	1	5	4	0	1	10	60	16	44	STD	Liquor	High	5.90689	5.45943	0.447459	0.363636	16
9	22	1	5	4	0	1	11	74	-15	89	FOP	Liquor	Low	6.20945	6.47573	-0.26628	-0.168539	15
9	22	1	5	4	0	1	12	50	6	44	FOP	Liquor	High	5.64386	5.45943	0.184425	0.136364	6
9	22	1	5	4	0	2	1	355	0	355	STD	Beer	Low	8.47168	8.47168	0	0	0
9	22	1	5	4	0	2	2	212	35	177	STD	Beer	High	7.72792	7.46761	0.260315	0.19774	35
9	22	1	5	4	0	2	3	355	0	355	FOP	Beer	Low	8.47168	8.47168	0	0	0
9	22	1	5	4	0	2	4	164	-13	177	FOP	Beer	High	7.35755	7.46761	-0.110054	-0.0734463	13
9	22	1	5	4	0	2	5	114	-63	177	STD	Wine	Low	6.83289	7.46761	-0.634716	-0.355932	63
9	22	1	5	4	0	2	6	104	-14	118	STD	Wine	High	6.70044	6.88264	-0.182203	-0.118644	14
9	22	1	5	4	0	2	7	200	23	177	FOP	Wine	Low	7.64386	7.46761	0.176251	0.129944	23
9	22	1	5	4	0	2	8	156	38	118	FOP	Wine	High	7.2854	6.88264	0.402759	0.322034	38
9	22	1	5	4	0	2	9	106	17	89	STD	Liquor	Low	6.72792	6.47573	0.252187	0.191011	17
9	22	1	5	4	0	2	10	88	44	44	STD	Liquor	High	6.45943	5.45943	1	1	44
9	22	1	5	4	0	2	11	136	47	89	FOP	Liquor	Low	7.08746	6.47573	0.611729	0.52809	47
9	22	1	5	4	0	2	12	74	30	44	FOP	Liquor	High	6.20945	5.45943	0.750022	0.681818	30
10	20	1	2	4	0	1	1	355	0	355	STD	Beer	Low	8.47168	8.47168	0	0	0
10	20	1	2	4	0	1	2	355	178	177	STD	Beer	High	8.47168	7.46761	1.00407	1.00565	178
10	20	1	2	4	0	1	3	355	0	355	FOP	Beer	Low	8.47168	8.47168	0	0	0
10	20	1	2	4	0	1	4	158	-19	177	FOP	Beer	High	7.30378	7.46761	-0.163825	-0.107345	19
10	20	1	2	4	0	1	5	130	-47	177	STD	Wine	Low	7.02237	7.46761	-0.445238	-0.265537	47
10	20	1	2	4	0	1	6	94	-24	118	STD	Wine	High	6.55459	6.88264	-0.328054	-0.20339	24
10	20	1	2	4	0	1	7	212	35	177	FOP	Wine	Low	7.72792	7.46761	0.260315	0.19774	35
10	20	1	2	4	0	1	8	112	-6	118	FOP	Wine	High	6.80735	6.88264	-0.0752881	-0.0508475	6
10	20	1	2	4	0	1	9	150	61	89	STD	Liquor	Low	7.22882	6.47573	0.753085	0.685393	61
10	20	1	2	4	0	1	10	60	16	44	STD	Liquor	High	5.90689	5.45943	0.447459	0.363636	16
10	20	1	2	4	0	1	11	126	37	89	FOP	Liquor	Low	6.97728	6.47573	0.501546	0.41573	37
10	20	1	2	4	0	1	12	110	66	44	FOP	Liquor	High	6.78136	5.45943	1.32193	1.5	66
10	20	1	2	4	0	2	1	355	0	355	STD	Beer	Low	8.47168	8.47168	0	0	0
10	20	1	2	4	0	2	2	355	178	177	STD	Beer	High	8.47168	7.46761	1.00407	1.00565	178
10	20	1	2	4	0	2	3	355	0	355	FOP	Beer	Low	8.47168	8.47168	0	0	0
10	20	1	2	4	0	2	4	156	-21	177	FOP	Beer	High	7.2854	7.46761	-0.182203	-0.118644	21
10	20	1	2	4	0	2	5	176	-1	177	STD	Wine	Low	7.45943	7.46761	-0.00817393	-0.00564972	1
10	20	1	2	4	0	2	6	140	22	118	STD	Wine	High	7.12928	6.88264	0.24664	0.186441	22
10	20	1	2	4	0	2	7	190	13	177	FOP	Wine	Low	7.56986	7.46761	0.10225	0.0734463	13
10	20	1	2	4	0	2	8	174	56	118	FOP	Wine	High	7.44294	6.88264	0.5603	0.474576	56
10	20	1	2	4	0	2	9	98	9	89	STD	Liquor	Low	6.61471	6.47573	0.138976	0.101124	9
10	20	1	2	4	0	2	10	60	16	44	STD	Liquor	High	5.90689	5.45943	0.447459	0.363636	16
10	20	1	2	4	0	2	11	94	5	89	FOP	Liquor	Low	6.55459	6.47573	0.0788554	0.0561798	5
10	20	1	2	4	0	2	12	70	26	44	FOP	Liquor	High	6.12928	5.45943	0.669851	0.590909	26
11	20	1	3	3	0	1	1	208	-147	355	STD	Beer	Low	7.70044	8.47168	-0.771235	-0.414085	147
11	20	1	3	3	0	1	2	176	-1	177	STD	Beer	High	7.45943	7.46761	-0.00817393	-0.00564972	1
11	20	1	3	3	0	1	3	355	0	355	FOP	Beer	Low	8.47168	8.47168	0	0	0
11	20	1	3	3	0	1	4	192	15	177	FOP	Beer	High	7.58496	7.46761	0.117357	0.0847458	15
11	20	1	3	3	0	1	5	122	-55	177	STD	Wine	Low	6.93074	7.46761	-0.536868	-0.310734	55
11	20	1	3	3	0	1	6	96	-22	118	STD	Wine	High	6.58496	6.88264	-0.297681	-0.186441	22
11	20	1	3	3	0	1	7	160	-17	177	FOP	Wine	Low	7.32193	7.46761	-0.145677	-0.0960452	17
11	20	1	3	3	0	1	8	158	40	118	FOP	Wine	High	7.30378	6.88264	0.421138	0.338983	40
11	20	1	3	3	0	1	9	52	-37	89	STD	Liquor	Low	5.70044	6.47573	-0.775294	-0.41573	37
11	20	1	3	3	0	1	10	40	-4	44	STD	Liquor	High	5.32193	5.45943	-0.137504	-0.0909091	4
11	20	1	3	3	0	1	11	54	-35	89	FOP	Liquor	Low	5.75489	6.47573	-0.720846	-0.393258	35
11	20	1	3	3	0	1	12	28	-16	44	FOP	Liquor	High	4.80735	5.45943	-0.652077	-0.363636	16
11	20	1	3	3	0	2	1	270	-85	355	STD	Beer	Low	8.07682	8.47168	-0.39486	-0.239437	85
11	20	1	3	3	0	2	2	210	33	177	STD	Beer	High	7.71425	7.46761	0.24664	0.186441	33
11	20	1	3	3	0	2	3	355	0	355	FOP	Beer	Low	8.47168	8.47168	0	0	0
11	20	1	3	3	0	2	4	188	11	177	FOP	Beer	High	7.55459	7.46761	0.0869833	0.0621469	11
11	20	1	3	3	0	2	5	86	-91	177	STD	Wine	Low	6.42626	7.46761	-1.04134	-0.514124	91
11	20	1	3	3	0	2	6	110	-8	118	STD	Wine	High	6.78136	6.88264	-0.101283	-0.0677966	8
11	20	1	3	3	0	2	7	174	-3	177	FOP	Wine	Low	7.44294	7.46761	-0.0246621	-0.0169492	3
11	20	1	3	3	0	2	8	86	-32	118	FOP	Wine	High	6.42626	6.88264	-0.456378	-0.271186	32
11	20	1	3	3	0	2	9	40	-49	89	STD	Liquor	Low	5.32193	6.47573	-1.15381	-0.550562	49
11	20	1	3	3	0	2	10	34	-10	44	STD	Liquor	High	5.08746	5.45943	-0.371969	-0.227273	10
11	20	1	3	3	0	2	11	36	-53	89	FOP	Liquor	Low	5.16993	6.47573	-1.30581	-0.595506	53
11	20	1	3	3	0	2	12	28	-16	44	FOP	Liquor	High	4.80735	5.45943	-0.652077	-0.363636	16
12	21	1	4	4	0	1	1	355	0	355	STD	Beer	Low	8.47168	8.47168	0	0	0
12	21	1	4	4	0	1	2	250	73	177	STD	Beer	High	7.96578	7.46761	0.498179	0.412429	73
12	21	1	4	4	0	1	3	355	0	355	FOP	Beer	Low	8.47168	8.47168	0	0	0
12	21	1	4	4	0	1	4	180	3	177	FOP	Beer	High	7.49185	7.46761	0.0242475	0.0169492	3
12	21	1	4	4	0	1	5	146	-31	177	STD	Wine	Low	7.18982	7.46761	-0.277781	-0.175141	31
12	21	1	4	4	0	1	6	156	38	118	STD	Wine	High	7.2854	6.88264	0.402759	0.322034	38
12	21	1	4	4	0	1	7	126	-51	177	FOP	Wine	Low	6.97728	7.46761	-0.490326	-0.288136	51
12	21	1	4	4	0	1	8	120	2	118	FOP	Wine	High	6.90689	6.88264	0.0242475	0.0169492	2
12	21	1	4	4	0	1	9	64	-25	89	STD	Liquor	Low	6	6.47573	-0.475733	-0.280899	25
12	21	1	4	4	0	1	10	46	2	44	STD	Liquor	High	5.52356	5.45943	0.0641303	0.0454545	2
12	21	1	4	4	0	1	11	52	-37	89	FOP	Liquor	Low	5.70044	6.47573	-0.775294	-0.41573	37
12	21	1	4	4	0	1	12	36	-8	44	FOP	Liquor	High	5.16993	5.45943	-0.289507	-0.181818	8
12	21	1	4	4	0	2	1	355	0	355	STD	Beer	Low	8.47168	8.47168	0	0	0
12	21	1	4	4	0	2	2	178	1	177	STD	Beer	High	7.47573	7.46761	0.00812788	0.00564972	1
12	21	1	4	4	0	2	3	355	0	355	FOP	Beer	Low	8.47168	8.47168	0	0	0
12	21	1	4	4	0	2	4	154	-23	177	FOP	Beer	High	7.26679	7.46761	-0.200819	-0.129944	23
12	21	1	4	4	0	2	5	104	-73	177	STD	Wine	Low	6.70044	7.46761	-0.767166	-0.412429	73
12	21	1	4	4	0	2	6	114	-4	118	STD	Wine	High	6.83289	6.88264	-0.049753	-0.0338983	4
12	21	1	4	4	0	2	7	194	17	177	FOP	Wine	Low	7.59991	7.46761	0.132307	0.0960452	17
12	21	1	4	4	0	2	8	118	0	118	FOP	Wine	High	6.88264	6.88264	0	0	0
12	21	1	4	4	0	2	9	52	-37	89	STD	Liquor	Low	5.70044	6.47573	-0.775294	-0.41573	37
12	21	1	4	4	0	2	10	48	4	44	STD	Liquor	High	5.58496	5.45943	0.125531	0.0909091	4
12	21	1	4	4	0	2	11	84	-5	89	FOP	Liquor	Low	6.39232	6.47573	-0.083416	-0.0561798	5
12	21	1	4	4	0	2	12	36	-8	44	FOP	Liquor	High	5.16993	5.45943	-0.289507	-0.181818	8
13	21	1	4	4	0	1	1	226	-129	355	STD	Beer	Low	7.82018	8.47168	-0.651496	-0.36338	129
13	21	1	4	4	0	1	2	168	-9	177	STD	Beer	High	7.39232	7.46761	-0.0752881	-0.0508475	9
13	21	1	4	4	0	1	3	355	0	355	FOP	Beer	Low	8.47168	8.47168	0	0	0
13	21	1	4	4	0	1	4	174	-3	177	FOP	Beer	High	7.44294	7.46761	-0.0246621	-0.0169492	3
13	21	1	4	4	0	1	5	108	-69	177	STD	Wine	Low	6.75489	7.46761	-0.712718	-0.389831	69
13	21	1	4	4	0	1	6	92	-26	118	STD	Wine	High	6.52356	6.88264	-0.359081	-0.220339	26
13	21	1	4	4	0	1	7	164	-13	177	FOP	Wine	Low	7.35755	7.46761	-0.110054	-0.0734463	13
13	21	1	4	4	0	1	8	92	-26	118	FOP	Wine	High	6.52356	6.88264	-0.359081	-0.220339	26
13	21	1	4	4	0	1	9	62	-27	89	STD	Liquor	Low	5.9542	6.47573	-0.521537	-0.303371	27
13	21	1	4	4	0	1	10	38	-6	44	STD	Liquor	High	5.24793	5.45943	-0.211504	-0.136364	6
13	21	1	4	4	0	1	11	94	5	89	FOP	Liquor	Low	6.55459	6.47573	0.0788554	0.0561798	5
13	21	1	4	4	0	1	12	36	-8	44	FOP	Liquor	High	5.16993	5.45943	-0.289507	-0.181818	8
13	21	1	4	4	0	2	1	214	-141	355	STD	Beer	Low	7.74147	8.47168	-0.730208	-0.397183	141
13	21	1	4	4	0	2	2	184	7	177	STD	Beer	High	7.52356	7.46761	0.0559564	0.039548	7
13	21	1	4	4	0	2	3	355	0	355	FOP	Beer	Low	8.47168	8.47168	0	0	0
13	21	1	4	4	0	2	4	174	-3	177	FOP	Beer	High	7.44294	7.46761	-0.0246621	-0.0169492	3
13	21	1	4	4	0	2	5	154	-23	177	STD	Wine	Low	7.26679	7.46761	-0.200819	-0.129944	23
13	21	1	4	4	0	2	6	120	2	118	STD	Wine	High	6.90689	6.88264	0.0242475	0.0169492	2
13	21	1	4	4	0	2	7	182	5	177	FOP	Wine	Low	7.50779	7.46761	0.0401891	0.0282486	5
13	21	1	4	4	0	2	8	110	-8	118	FOP	Wine	High	6.78136	6.88264	-0.101283	-0.0677966	8
13	21	1	4	4	0	2	9	46	-43	89	STD	Liquor	Low	5.52356	6.47573	-0.952171	-0.483146	43
13	21	1	4	4	0	2	10	36	-8	44	STD	Liquor	High	5.16993	5.45943	-0.289507	-0.181818	8
13	21	1	4	4	0	2	11	80	-9	89	FOP	Liquor	Low	6.32193	6.47573	-0.153805	-0.101124	9
13	21	1	4	4	0	2	12	34	-10	44	FOP	Liquor	High	5.08746	5.45943	-0.371969	-0.227273	10
14	20	1	4	4	1	1	1	330	-25	355	STD	Beer	Low	8.36632	8.47168	-0.105353	-0.0704225	25
14	20	1	4	4	1	1	2	330	153	177	STD	Beer	High	8.36632	7.46761	0.898717	0.864407	153
14	20	1	4	4	1	1	3	355	0	355	FOP	Beer	Low	8.47168	8.47168	0	0	0
14	20	1	4	4	1	1	4	170	-7	177	FOP	Beer	High	7.40939	7.46761	-0.0582146	-0.039548	7
14	20	1	4	4	1	1	5	120	-57	177	STD	Wine	Low	6.90689	7.46761	-0.560715	-0.322034	57
14	20	1	4	4	1	1	6	116	-2	118	STD	Wine	High	6.85798	6.88264	-0.0246621	-0.0169492	2
14	20	1	4	4	1	1	7	172	-5	177	FOP	Wine	Low	7.42626	7.46761	-0.0413408	-0.0282486	5
14	20	1	4	4	1	1	8	124	6	118	FOP	Wine	High	6.9542	6.88264	0.0715533	0.0508475	6
14	20	1	4	4	1	1	9	78	-11	89	STD	Liquor	Low	6.2854	6.47573	-0.190331	-0.123596	11
14	20	1	4	4	1	1	10	48	4	44	STD	Liquor	High	5.58496	5.45943	0.125531	0.0909091	4
14	20	1	4	4	1	1	11	68	-21	89	FOP	Liquor	Low	6.08746	6.47573	-0.388271	-0.235955	21
14	20	1	4	4	1	1	12	36	-8	44	FOP	Liquor	High	5.16993	5.45943	-0.289507	-0.181818	8
14	20	1	4	4	1	2	1	330	-25	355	STD	Beer	Low	8.36632	8.47168	-0.105353	-0.0704225	25
14	20	1	4	4	1	2	2	200	23	177	STD	Beer	High	7.64386	7.46761	0.176251	0.129944	23
14	20	1	4	4	1	2	3	355	0	355	FOP	Beer	Low	8.47168	8.47168	0	0	0
14	20	1	4	4	1	2	4	170	-7	177	FOP	Beer	High	7.40939	7.46761	-0.0582146	-0.039548	7
14	20	1	4	4	1	2	5	112	-65	177	STD	Wine	Low	6.80735	7.46761	-0.660251	-0.367232	65
14	20	1	4	4	1	2	6	106	-12	118	STD	Wine	High	6.72792	6.88264	-0.154723	-0.101695	12
14	20	1	4	4	1	2	7	144	-33	177	FOP	Wine	Low	7.16993	7.46761	-0.297681	-0.186441	33
14	20	1	4	4	1	2	8	86	-32	118	FOP	Wine	High	6.42626	6.88264	-0.456378	-0.271186	32
14	20	1	4	4	1	2	9	80	-9	89	STD	Liquor	Low	6.32193	6.47573	-0.153805	-0.101124	9
14	20	1	4	4	1	2	10	48	4	44	STD	Liquor	High	5.58496	5.45943	0.125531	0.0909091	4
14	20	1	4	4	1	2	11	76	-13	89	FOP	Liquor	Low	6.24793	6.47573	-0.227806	-0.146067	13
14	20	1	4	4	1	2	12	28	-16	44	FOP	Liquor	High	4.80735	5.45943	-0.652077	-0.363636	16
15	21	1	4	4	0	1	1	355	0	355	STD	Beer	Low	8.47168	8.47168	0	0	0
15	21	1	4	4	0	1	2	160	-17	177	STD	Beer	High	7.32193	7.46761	-0.145677	-0.0960452	17
15	21	1	4	4	0	1	3	355	0	355	FOP	Beer	Low	8.47168	8.47168	0	0	0
15	21	1	4	4	0	1	4	154	-23	177	FOP	Beer	High	7.26679	7.46761	-0.200819	-0.129944	23
15	21	1	4	4	0	1	5	118	-59	177	STD	Wine	Low	6.88264	7.46761	-0.584963	-0.333333	59
15	21	1	4	4	0	1	6	116	-2	118	STD	Wine	High	6.85798	6.88264	-0.0246621	-0.0169492	2
15	21	1	4	4	0	1	7	160	-17	177	FOP	Wine	Low	7.32193	7.46761	-0.145677	-0.0960452	17
15	21	1	4	4	0	1	8	92	-26	118	FOP	Wine	High	6.52356	6.88264	-0.359081	-0.220339	26
15	21	1	4	4	0	1	9	76	-13	89	STD	Liquor	Low	6.24793	6.47573	-0.227806	-0.146067	13
15	21	1	4	4	0	1	10	44	0	44	STD	Liquor	High	5.45943	5.45943	0	0	0
15	21	1	4	4	0	1	11	80	-9	89	FOP	Liquor	Low	6.32193	6.47573	-0.153805	-0.101124	9
15	21	1	4	4	0	1	12	52	8	44	FOP	Liquor	High	5.70044	5.45943	0.241008	0.181818	8
15	21	1	4	4	0	2	1	355	0	355	STD	Beer	Low	8.47168	8.47168	0	0	0
15	21	1	4	4	0	2	2	148	-29	177	STD	Beer	High	7.20945	7.46761	-0.258152	-0.163842	29
15	21	1	4	4	0	2	3	355	0	355	FOP	Beer	Low	8.47168	8.47168	0	0	0
15	21	1	4	4	0	2	4	145	-32	177	FOP	Beer	High	7.17991	7.46761	-0.287696	-0.180791	32
15	21	1	4	4	0	2	5	186	9	177	STD	Wine	Low	7.53916	7.46761	0.0715533	0.0508475	9
15	21	1	4	4	0	2	6	76	-42	118	STD	Wine	High	6.24793	6.88264	-0.634716	-0.355932	42
15	21	1	4	4	0	2	7	150	-27	177	FOP	Wine	Low	7.22882	7.46761	-0.238787	-0.152542	27
15	21	1	4	4	0	2	8	94	-24	118	FOP	Wine	High	6.55459	6.88264	-0.328054	-0.20339	24
15	21	1	4	4	0	2	9	76	-13	89	STD	Liquor	Low	6.24793	6.47573	-0.227806	-0.146067	13
15	21	1	4	4	0	2	10	44	0	44	STD	Liquor	High	5.45943	5.45943	0	0	0
15	21	1	4	4	0	2	11	64	-25	89	FOP	Liquor	Low	6	6.47573	-0.475733	-0.280899	25
15	21	1	4	4	0	2	12	44	0	44	FOP	Liquor	High	5.45943	5.45943	0	0	0
16	21	1	4	4	1	1	1	340	-15	355	STD	Beer	Low	8.40939	8.47168	-0.0622843	-0.0422535	15
16	21	1	4	4	1	1	2	240	63	177	STD	Beer	High	7.90689	7.46761	0.439285	0.355932	63
16	21	1	4	4	1	1	3	355	0	355	FOP	Beer	Low	8.47168	8.47168	0	0	0
16	21	1	4	4	1	1	4	176	-1	177	FOP	Beer	High	7.45943	7.46761	-0.00817393	-0.00564972	1
16	21	1	4	4	1	1	5	84	-93	177	STD	Wine	Low	6.39232	7.46761	-1.07529	-0.525424	93
16	21	1	4	4	1	1	6	66	-52	118	STD	Wine	High	6.04439	6.88264	-0.838249	-0.440678	52
16	21	1	4	4	1	1	7	116	-61	177	FOP	Wine	Low	6.85798	7.46761	-0.609625	-0.344633	61
16	21	1	4	4	1	1	8	118	0	118	FOP	Wine	High	6.88264	6.88264	0	0	0
16	21	1	4	4	1	1	9	40	-49	89	STD	Liquor	Low	5.32193	6.47573	-1.15381	-0.550562	49
16	21	1	4	4	1	1	10	38	-6	44	STD	Liquor	High	5.24793	5.45943	-0.211504	-0.136364	6
16	21	1	4	4	1	1	11	54	-35	89	FOP	Liquor	Low	5.75489	6.47573	-0.720846	-0.393258	35
16	21	1	4	4	1	1	12	36	-8	44	FOP	Liquor	High	5.16993	5.45943	-0.289507	-0.181818	8
16	21	1	4	4	1	2	1	355	0	355	STD	Beer	Low	8.47168	8.47168	0	0	0
16	21	1	4	4	1	2	2	210	33	177	STD	Beer	High	7.71425	7.46761	0.24664	0.186441	33
16	21	1	4	4	1	2	3	355	0	355	FOP	Beer	Low	8.47168	8.47168	0	0	0
16	21	1	4	4	1	2	4	172	-5	177	FOP	Beer	High	7.42626	7.46761	-0.0413408	-0.0282486	5
16	21	1	4	4	1	2	5	108	-69	177	STD	Wine	Low	6.75489	7.46761	-0.712718	-0.389831	69
16	21	1	4	4	1	2	6	78	-40	118	STD	Wine	High	6.2854	6.88264	-0.597241	-0.338983	40
16	21	1	4	4	1	2	7	120	-57	177	FOP	Wine	Low	6.90689	7.46761	-0.560715	-0.322034	57
16	21	1	4	4	1	2	8	110	-8	118	FOP	Wine	High	6.78136	6.88264	-0.101283	-0.0677966	8
16	21	1	4	4	1	2	9	50	-39	89	STD	Liquor	Low	5.64386	6.47573	-0.831877	-0.438202	39
16	21	1	4	4	1	2	10	40	-4	44	STD	Liquor	High	5.32193	5.45943	-0.137504	-0.0909091	4
16	21	1	4	4	1	2	11	64	-25	89	FOP	Liquor	Low	6	6.47573	-0.475733	-0.280899	25
16	21	1	4	4	1	2	12	54	10	44	FOP	Liquor	High	5.75489	5.45943	0.295456	0.227273	10
17	22	1	4	4	0	1	1	355	0	355	STD	Beer	Low	8.47168	8.47168	0	0	0
17	22	1	4	4	0	1	2	190	13	177	STD	Beer	High	7.56986	7.46761	0.10225	0.0734463	13
17	22	1	4	4	0	1	3	355	0	355	FOP	Beer	Low	8.47168	8.47168	0	0	0
17	22	1	4	4	0	1	4	180	3	177	FOP	Beer	High	7.49185	7.46761	0.0242475	0.0169492	3
17	22	1	4	4	0	1	5	94	-83	177	STD	Wine	Low	6.55459	7.46761	-0.913017	-0.468927	83
17	22	1	4	4	0	1	6	110	-8	118	STD	Wine	High	6.78136	6.88264	-0.101283	-0.0677966	8
17	22	1	4	4	0	1	7	162	-15	177	FOP	Wine	Low	7.33985	7.46761	-0.127756	-0.0847458	15
17	22	1	4	4	0	1	8	126	8	118	FOP	Wine	High	6.97728	6.88264	0.0946369	0.0677966	8
17	22	1	4	4	0	1	9	52	-37	89	STD	Liquor	Low	5.70044	6.47573	-0.775294	-0.41573	37
17	22	1	4	4	0	1	10	30	-14	44	STD	Liquor	High	4.90689	5.45943	-0.552541	-0.318182	14
17	22	1	4	4	0	1	11	42	-47	89	FOP	Liquor	Low	5.39232	6.47573	-1.08342	-0.52809	47
17	22	1	4	4	0	1	12	36	-8	44	FOP	Liquor	High	5.16993	5.45943	-0.289507	-0.181818	8
17	22	1	4	4	0	2	1	355	0	355	STD	Beer	Low	8.47168	8.47168	0	0	0
17	22	1	4	4	0	2	2	180	3	177	STD	Beer	High	7.49185	7.46761	0.0242475	0.0169492	3
17	22	1	4	4	0	2	3	355	0	355	FOP	Beer	Low	8.47168	8.47168	0	0	0
17	22	1	4	4	0	2	4	168	-9	177	FOP	Beer	High	7.39232	7.46761	-0.0752881	-0.0508475	9
17	22	1	4	4	0	2	5	112	-65	177	STD	Wine	Low	6.80735	7.46761	-0.660251	-0.367232	65
17	22	1	4	4	0	2	6	100	-18	118	STD	Wine	High	6.64386	6.88264	-0.238787	-0.152542	18
17	22	1	4	4	0	2	7	168	-9	177	FOP	Wine	Low	7.39232	7.46761	-0.0752881	-0.0508475	9
17	22	1	4	4	0	2	8	82	-36	118	FOP	Wine	High	6.35755	6.88264	-0.525091	-0.305085	36
17	22	1	4	4	0	2	9	54	-35	89	STD	Liquor	Low	5.75489	6.47573	-0.720846	-0.393258	35
17	22	1	4	4	0	2	10	36	-8	44	STD	Liquor	High	5.16993	5.45943	-0.289507	-0.181818	8
17	22	1	4	4	0	2	11	56	-33	89	FOP	Liquor	Low	5.80735	6.47573	-0.668379	-0.370787	33
17	22	1	4	4	0	2	12	38	-6	44	FOP	Liquor	High	5.24793	5.45943	-0.211504	-0.136364	6
18	19	1	2	2	0	1	1	355	0	355	STD	Beer	Low	8.47168	8.47168	0	0	0
18	19	1	2	2	0	1	2	220	43	177	STD	Beer	High	7.78136	7.46761	0.313754	0.242938	43
18	19	1	2	2	0	1	3	355	0	355	FOP	Beer	Low	8.47168	8.47168	0	0	0
18	19	1	2	2	0	1	4	196	19	177	FOP	Beer	High	7.61471	7.46761	0.147104	0.107345	19
18	19	1	2	2	0	1	5	310	133	177	STD	Wine	Low	8.27612	7.46761	0.808519	0.751412	133
18	19	1	2	2	0	1	6	152	34	118	STD	Wine	High	7.24793	6.88264	0.365284	0.288136	34
18	19	1	2	2	0	1	7	146	-31	177	FOP	Wine	Low	7.18982	7.46761	-0.277781	-0.175141	31
18	19	1	2	2	0	1	8	92	-26	118	FOP	Wine	High	6.52356	6.88264	-0.359081	-0.220339	26
18	19	1	2	2	0	1	9	52	-37	89	STD	Liquor	Low	5.70044	6.47573	-0.775294	-0.41573	37
18	19	1	2	2	0	1	10	30	-14	44	STD	Liquor	High	4.90689	5.45943	-0.552541	-0.318182	14
18	19	1	2	2	0	1	11	86	-3	89	FOP	Liquor	Low	6.42626	6.47573	-0.0494687	-0.0337079	3
18	19	1	2	2	0	1	12	32	-12	44	FOP	Liquor	High	5	5.45943	-0.459432	-0.272727	12
18	19	1	2	2	0	2	1	355	0	355	STD	Beer	Low	8.47168	8.47168	0	0	0
18	19	1	2	2	0	2	2	190	13	177	STD	Beer	High	7.56986	7.46761	0.10225	0.0734463	13
18	19	1	2	2	0	2	3	355	0	355	FOP	Beer	Low	8.47168	8.47168	0	0	0
18	19	1	2	2	0	2	4	180	3	177	FOP	Beer	High	7.49185	7.46761	0.0242475	0.0169492	3
18	19	1	2	2	0	2	5	226	49	177	STD	Wine	Low	7.82018	7.46761	0.352573	0.276836	49
18	19	1	2	2	0	2	6	132	14	118	STD	Wine	High	7.04439	6.88264	0.161751	0.118644	14
18	19	1	2	2	0	2	7	192	15	177	FOP	Wine	Low	7.58496	7.46761	0.117357	0.0847458	15
18	19	1	2	2	0	2	8	152	34	118	FOP	Wine	High	7.24793	6.88264	0.365284	0.288136	34
18	19	1	2	2	0	2	9	30	-59	89	STD	Liquor	Low	4.90689	6.47573	-1.56884	-0.662921	59
18	19	1	2	2	0	2	10	26	-18	44	STD	Liquor	High	4.70044	5.45943	-0.758992	-0.409091	18
18	19	1	2	2	0	2	11	58	-31	89	FOP	Liquor	Low	5.85798	6.47573	-0.617752	-0.348315	31
18	19	1	2	2	0	2	12	26	-18	44	FOP	Liquor	High	4.70044	5.45943	-0.758992	-0.409091	18
19	21	0	4	4	0	1	1	355	0	355	STD	Beer	Low	8.47168	8.47168	0	0	0
19	21	0	4	4	0	1	2	326	149	177	STD	Beer	High	8.34873	7.46761	0.881123	0.841808	149
19	21	0	4	4	0	1	3	355	0	355	FOP	Beer	Low	8.47168	8.47168	0	0	0
19	21	0	4	4	0	1	4	190	13	177	FOP	Beer	High	7.56986	7.46761	0.10225	0.0734463	13
19	21	0	4	4	0	1	5	146	-31	177	STD	Wine	Low	7.18982	7.46761	-0.277781	-0.175141	31
19	21	0	4	4	0	1	6	146	28	118	STD	Wine	High	7.18982	6.88264	0.307182	0.237288	28
19	21	0	4	4	0	1	7	216	39	177	FOP	Wine	Low	7.75489	7.46761	0.287282	0.220339	39
19	21	0	4	4	0	1	8	122	4	118	FOP	Wine	High	6.93074	6.88264	0.0480943	0.0338983	4
19	21	0	4	4	0	1	9	98	9	89	STD	Liquor	Low	6.61471	6.47573	0.138976	0.101124	9
19	21	0	4	4	0	1	10	34	-10	44	STD	Liquor	High	5.08746	5.45943	-0.371969	-0.227273	10
19	21	0	4	4	0	1	11	116	27	89	FOP	Liquor	Low	6.85798	6.47573	0.382248	0.303371	27
19	21	0	4	4	0	1	12	52	8	44	FOP	Liquor	High	5.70044	5.45943	0.241008	0.181818	8
19	21	0	4	4	0	2	1	355	0	355	STD	Beer	Low	8.47168	8.47168	0	0	0
19	21	0	4	4	0	2	2	230	53	177	STD	Beer	High	7.84549	7.46761	0.377885	0.299435	53
19	21	0	4	4	0	2	3	355	0	355	FOP	Beer	Low	8.47168	8.47168	0	0	0
19	21	0	4	4	0	2	4	210	33	177	FOP	Beer	High	7.71425	7.46761	0.24664	0.186441	33
19	21	0	4	4	0	2	5	190	13	177	STD	Wine	Low	7.56986	7.46761	0.10225	0.0734463	13
19	21	0	4	4	0	2	6	148	30	118	STD	Wine	High	7.20945	6.88264	0.32681	0.254237	30
19	21	0	4	4	0	2	7	270	93	177	FOP	Wine	Low	8.07682	7.46761	0.60921	0.525424	93
19	21	0	4	4	0	2	8	154	36	118	FOP	Wine	High	7.26679	6.88264	0.384143	0.305085	36
19	21	0	4	4	0	2	9	92	3	89	STD	Liquor	Low	6.52356	6.47573	0.0478285	0.0337079	3
19	21	0	4	4	0	2	10	46	2	44	STD	Liquor	High	5.52356	5.45943	0.0641303	0.0454545	2
19	21	0	4	4	0	2	11	110	21	89	FOP	Liquor	Low	6.78136	6.47573	0.305626	0.235955	21
19	21	0	4	4	0	2	12	52	8	44	FOP	Liquor	High	5.70044	5.45943	0.241008	0.181818	8
20	19	1	4	2	0	1	1	355	0	355	STD	Beer	Low	8.47168	8.47168	0	0	0
20	19	1	4	2	0	1	2	286	109	177	STD	Beer	High	8.15987	7.46761	0.692266	0.615819	109
20	19	1	4	2	0	1	3	355	0	355	FOP	Beer	Low	8.47168	8.47168	0	0	0
20	19	1	4	2	0	1	4	190	13	177	FOP	Beer	High	7.56986	7.46761	0.10225	0.0734463	13
20	19	1	4	2	0	1	5	270	93	177	STD	Wine	Low	8.07682	7.46761	0.60921	0.525424	93
20	19	1	4	2	0	1	6	182	64	118	STD	Wine	High	7.50779	6.88264	0.625152	0.542373	64
20	19	1	4	2	0	1	7	300	123	177	FOP	Wine	Low	8.22882	7.46761	0.761213	0.694915	123
20	19	1	4	2	0	1	8	260	142	118	FOP	Wine	High	8.02237	6.88264	1.13972	1.20339	142
20	19	1	4	2	0	1	9	58	-31	89	STD	Liquor	Low	5.85798	6.47573	-0.617752	-0.348315	31
20	19	1	4	2	0	1	10	40	-4	44	STD	Liquor	High	5.32193	5.45943	-0.137504	-0.0909091	4
20	19	1	4	2	0	1	11	122	33	89	FOP	Liquor	Low	6.93074	6.47573	0.455004	0.370787	33
20	19	1	4	2	0	1	12	100	56	44	FOP	Liquor	High	6.64386	5.45943	1.18442	1.27273	56
20	19	1	4	2	0	2	1	355	0	355	STD	Beer	Low	8.47168	8.47168	0	0	0
20	19	1	4	2	0	2	2	280	103	177	STD	Beer	High	8.12928	7.46761	0.661677	0.581921	103
20	19	1	4	2	0	2	3	355	0	355	FOP	Beer	Low	8.47168	8.47168	0	0	0
20	19	1	4	2	0	2	4	186	9	177	FOP	Beer	High	7.53916	7.46761	0.0715533	0.0508475	9
20	19	1	4	2	0	2	5	232	55	177	STD	Wine	Low	7.85798	7.46761	0.390375	0.310734	55
20	19	1	4	2	0	2	6	144	26	118	STD	Wine	High	7.16993	6.88264	0.287282	0.220339	26
20	19	1	4	2	0	2	7	186	9	177	FOP	Wine	Low	7.53916	7.46761	0.0715533	0.0508475	9
20	19	1	4	2	0	2	8	186	68	118	FOP	Wine	High	7.53916	6.88264	0.656516	0.576271	68
20	19	1	4	2	0	2	9	70	-19	89	STD	Liquor	Low	6.12928	6.47573	-0.34645	-0.213483	19
20	19	1	4	2	0	2	10	44	0	44	STD	Liquor	High	5.45943	5.45943	0	0	0
20	19	1	4	2	0	2	11	92	3	89	FOP	Liquor	Low	6.52356	6.47573	0.0478285	0.0337079	3
20	19	1	4	2	0	2	12	108	64	44	FOP	Liquor	High	6.75489	5.45943	1.29546	1.45455	64
21	21	2	2	3	0	1	1	230	-125	355	STD	Beer	Low	7.84549	8.47168	-0.626185	-0.352113	125
21	21	2	2	3	0	1	2	228	51	177	STD	Beer	High	7.83289	7.46761	0.365284	0.288136	51
21	21	2	2	3	0	1	3	248	-107	355	FOP	Beer	Low	7.9542	8.47168	-0.517479	-0.301408	107
21	21	2	2	3	0	1	4	210	33	177	FOP	Beer	High	7.71425	7.46761	0.24664	0.186441	33
21	21	2	2	3	0	1	5	340	163	177	STD	Wine	Low	8.40939	7.46761	0.941785	0.920904	163
21	21	2	2	3	0	1	6	306	188	118	STD	Wine	High	8.25739	6.88264	1.37474	1.59322	188
21	21	2	2	3	0	1	7	350	173	177	FOP	Wine	Low	8.45121	7.46761	0.983606	0.977401	173
21	21	2	2	3	0	1	8	320	202	118	FOP	Wine	High	8.32193	6.88264	1.43929	1.71186	202
21	21	2	2	3	0	1	9	124	35	89	STD	Liquor	Low	6.9542	6.47573	0.478463	0.393258	35
21	21	2	2	3	0	1	10	120	76	44	STD	Liquor	High	6.90689	5.45943	1.44746	1.72727	76
21	21	2	2	3	0	1	11	130	41	89	FOP	Liquor	Low	7.02237	6.47573	0.546634	0.460674	41
21	21	2	2	3	0	1	12	108	64	44	FOP	Liquor	High	6.75489	5.45943	1.29546	1.45455	64
21	21	2	2	3	0	2	1	170	-185	355	STD	Beer	Low	7.40939	8.47168	-1.06228	-0.521127	185
21	21	2	2	3	0	2	2	190	13	177	STD	Beer	High	7.56986	7.46761	0.10225	0.0734463	13
21	21	2	2	3	0	2	3	280	-75	355	FOP	Beer	Low	8.12928	8.47168	-0.342392	-0.211268	75
21	21	2	2	3	0	2	4	172	-5	177	FOP	Beer	High	7.42626	7.46761	-0.0413408	-0.0282486	5
21	21	2	2	3	0	2	5	268	91	177	STD	Wine	Low	8.06609	7.46761	0.598484	0.514124	91
21	21	2	2	3	0	2	6	270	152	118	STD	Wine	High	8.07682	6.88264	1.19417	1.28814	152
21	21	2	2	3	0	2	7	270	93	177	FOP	Wine	Low	8.07682	7.46761	0.60921	0.525424	93
21	21	2	2	3	0	2	8	270	152	118	FOP	Wine	High	8.07682	6.88264	1.19417	1.28814	152
21	21	2	2	3	0	2	9	92	3	89	STD	Liquor	Low	6.52356	6.47573	0.0478285	0.0337079	3
21	21	2	2	3	0	2	10	110	66	44	STD	Liquor	High	6.78136	5.45943	1.32193	1.5	66
21	21	2	2	3	0	2	11	102	13	89	FOP	Liquor	Low	6.67243	6.47573	0.196692	0.146067	13
21	21	2	2	3	0	2	12	94	50	44	FOP	Liquor	High	6.55459	5.45943	1.09516	1.13636	50
22	21	1	4	3	0	1	1	220	-135	355	STD	Beer	Low	7.78136	8.47168	-0.690316	-0.380282	135
22	21	1	4	3	0	1	2	234	57	177	STD	Beer	High	7.87036	7.46761	0.402759	0.322034	57
22	21	1	4	3	0	1	3	212	-143	355	FOP	Beer	Low	7.72792	8.47168	-0.743755	-0.402817	143
22	21	1	4	3	0	1	4	248	71	177	FOP	Beer	High	7.9542	7.46761	0.486591	0.40113	71
22	21	1	4	3	0	1	5	106	-71	177	STD	Wine	Low	6.72792	7.46761	-0.739685	-0.40113	71
22	21	1	4	3	0	1	6	122	4	118	STD	Wine	High	6.93074	6.88264	0.0480943	0.0338983	4
22	21	1	4	3	0	1	7	146	-31	177	FOP	Wine	Low	7.18982	7.46761	-0.277781	-0.175141	31
22	21	1	4	3	0	1	8	126	8	118	FOP	Wine	High	6.97728	6.88264	0.0946369	0.0677966	8
22	21	1	4	3	0	1	9	36	-53	89	STD	Liquor	Low	5.16993	6.47573	-1.30581	-0.595506	53
22	21	1	4	3	0	1	10	38	-6	44	STD	Liquor	High	5.24793	5.45943	-0.211504	-0.136364	6
22	21	1	4	3	0	1	11	32	-57	89	FOP	Liquor	Low	5	6.47573	-1.47573	-0.640449	57
22	21	1	4	3	0	1	12	44	0	44	FOP	Liquor	High	5.45943	5.45943	0	0	0
22	21	1	4	3	0	2	1	240	-115	355	STD	Beer	Low	7.90689	8.47168	-0.564785	-0.323944	115
22	21	1	4	3	0	2	2	232	55	177	STD	Beer	High	7.85798	7.46761	0.390375	0.310734	55
22	21	1	4	3	0	2	3	355	0	355	FOP	Beer	Low	8.47168	8.47168	0	0	0
22	21	1	4	3	0	2	4	210	33	177	FOP	Beer	High	7.71425	7.46761	0.24664	0.186441	33
22	21	1	4	3	0	2	5	138	-39	177	STD	Wine	Low	7.10852	7.46761	-0.359081	-0.220339	39
22	21	1	4	3	0	2	6	114	-4	118	STD	Wine	High	6.83289	6.88264	-0.049753	-0.0338983	4
22	21	1	4	3	0	2	7	134	-43	177	FOP	Wine	Low	7.06609	7.46761	-0.401516	-0.242938	43
22	21	1	4	3	0	2	8	120	2	118	FOP	Wine	High	6.90689	6.88264	0.0242475	0.0169492	2
22	21	1	4	3	0	2	9	34	-55	89	STD	Liquor	Low	5.08746	6.47573	-1.38827	-0.617978	55
22	21	1	4	3	0	2	10	34	-10	44	STD	Liquor	High	5.08746	5.45943	-0.371969	-0.227273	10
22	21	1	4	3	0	2	11	34	-55	89	FOP	Liquor	Low	5.08746	6.47573	-1.38827	-0.617978	55
22	21	1	4	3	0	2	12	32	-12	44	FOP	Liquor	High	5	5.45943	-0.459432	-0.272727	12
23	25	1	7	2	0	1	1	320	-35	355	STD	Beer	Low	8.32193	8.47168	-0.149747	-0.0985915	35
23	25	1	7	2	0	1	2	196	19	177	STD	Beer	High	7.61471	7.46761	0.147104	0.107345	19
23	25	1	7	2	0	1	3	355	0	355	FOP	Beer	Low	8.47168	8.47168	0	0	0
23	25	1	7	2	0	1	4	180	3	177	FOP	Beer	High	7.49185	7.46761	0.0242475	0.0169492	3
23	25	1	7	2	0	1	5	196	19	177	STD	Wine	Low	7.61471	7.46761	0.147104	0.107345	19
23	25	1	7	2	0	1	6	142	24	118	STD	Wine	High	7.14975	6.88264	0.267104	0.20339	24
23	25	1	7	2	0	1	7	200	23	177	FOP	Wine	Low	7.64386	7.46761	0.176251	0.129944	23
23	25	1	7	2	0	1	8	104	-14	118	FOP	Wine	High	6.70044	6.88264	-0.182203	-0.118644	14
23	25	1	7	2	0	1	9	64	-25	89	STD	Liquor	Low	6	6.47573	-0.475733	-0.280899	25
23	25	1	7	2	0	1	10	56	12	44	STD	Liquor	High	5.80735	5.45943	0.347923	0.272727	12
23	25	1	7	2	0	1	11	88	-1	89	FOP	Liquor	Low	6.45943	6.47573	-0.0163018	-0.011236	1
23	25	1	7	2	0	1	12	36	-8	44	FOP	Liquor	High	5.16993	5.45943	-0.289507	-0.181818	8
23	25	1	7	2	0	2	1	290	-65	355	STD	Beer	Low	8.17991	8.47168	-0.291766	-0.183099	65
23	25	1	7	2	0	2	2	200	23	177	STD	Beer	High	7.64386	7.46761	0.176251	0.129944	23
23	25	1	7	2	0	2	3	355	0	355	FOP	Beer	Low	8.47168	8.47168	0	0	0
23	25	1	7	2	0	2	4	166	-11	177	FOP	Beer	High	7.37504	7.46761	-0.0925661	-0.0621469	11
23	25	1	7	2	0	2	5	198	21	177	STD	Wine	Low	7.62936	7.46761	0.161751	0.118644	21
23	25	1	7	2	0	2	6	122	4	118	STD	Wine	High	6.93074	6.88264	0.0480943	0.0338983	4
23	25	1	7	2	0	2	7	188	11	177	FOP	Wine	Low	7.55459	7.46761	0.0869833	0.0621469	11
23	25	1	7	2	0	2	8	160	42	118	FOP	Wine	High	7.32193	6.88264	0.439285	0.355932	42
23	25	1	7	2	0	2	9	58	-31	89	STD	Liquor	Low	5.85798	6.47573	-0.617752	-0.348315	31
23	25	1	7	2	0	2	10	60	16	44	STD	Liquor	High	5.90689	5.45943	0.447459	0.363636	16
23	25	1	7	2	0	2	11	120	31	89	FOP	Liquor	Low	6.90689	6.47573	0.431157	0.348315	31
23	25	1	7	2	0	2	12	48	4	44	FOP	Liquor	High	5.58496	5.45943	0.125531	0.0909091	4
24	23	1	4	4	0	1	1	160	-195	355	STD	Beer	Low	7.32193	8.47168	-1.14975	-0.549296	195
24	23	1	4	4	0	1	2	190	13	177	STD	Beer	High	7.56986	7.46761	0.10225	0.0734463	13
24	23	1	4	4	0	1	3	355	0	355	FOP	Beer	Low	8.47168	8.47168	0	0	0
24	23	1	4	4	0	1	4	172	-5	177	FOP	Beer	High	7.42626	7.46761	-0.0413408	-0.0282486	5
24	23	1	4	4	0	1	5	206	29	177	STD	Wine	Low	7.6865	7.46761	0.218895	0.163842	29
24	23	1	4	4	0	1	6	204	86	118	STD	Wine	High	7.67243	6.88264	0.789782	0.728814	86
24	23	1	4	4	0	1	7	180	3	177	FOP	Wine	Low	7.49185	7.46761	0.0242475	0.0169492	3
24	23	1	4	4	0	1	8	110	-8	118	FOP	Wine	High	6.78136	6.88264	-0.101283	-0.0677966	8
24	23	1	4	4	0	1	9	40	-49	89	STD	Liquor	Low	5.32193	6.47573	-1.15381	-0.550562	49
24	23	1	4	4	0	1	10	26	-18	44	STD	Liquor	High	4.70044	5.45943	-0.758992	-0.409091	18
24	23	1	4	4	0	1	11	62	-27	89	FOP	Liquor	Low	5.9542	6.47573	-0.521537	-0.303371	27
24	23	1	4	4	0	1	12	34	-10	44	FOP	Liquor	High	5.08746	5.45943	-0.371969	-0.227273	10
24	23	1	4	4	0	2	1	176	-179	355	STD	Beer	Low	7.45943	8.47168	-1.01224	-0.504225	179
24	23	1	4	4	0	2	2	180	3	177	STD	Beer	High	7.49185	7.46761	0.0242475	0.0169492	3
24	23	1	4	4	0	2	3	355	0	355	FOP	Beer	Low	8.47168	8.47168	0	0	0
24	23	1	4	4	0	2	4	164	-13	177	FOP	Beer	High	7.35755	7.46761	-0.110054	-0.0734463	13
24	23	1	4	4	0	2	5	114	-63	177	STD	Wine	Low	6.83289	7.46761	-0.634716	-0.355932	63
24	23	1	4	4	0	2	6	140	22	118	STD	Wine	High	7.12928	6.88264	0.24664	0.186441	22
24	23	1	4	4	0	2	7	214	37	177	FOP	Wine	Low	7.74147	7.46761	0.273861	0.20904	37
24	23	1	4	4	0	2	8	106	-12	118	FOP	Wine	High	6.72792	6.88264	-0.154723	-0.101695	12
24	23	1	4	4	0	2	9	40	-49	89	STD	Liquor	Low	5.32193	6.47573	-1.15381	-0.550562	49
24	23	1	4	4	0	2	10	46	2	44	STD	Liquor	High	5.52356	5.45943	0.0641303	0.0454545	2
24	23	1	4	4	0	2	11	48	-41	89	FOP	Liquor	Low	5.58496	6.47573	-0.890771	-0.460674	41
24	23	1	4	4	0	2	12	28	-16	44	FOP	Liquor	High	4.80735	5.45943	-0.652077	-0.363636	16
25	22	1	3	4	0	1	1	355	0	355	STD	Beer	Low	8.47168	8.47168	0	0	0
25	22	1	3	4	0	1	2	355	178	177	STD	Beer	High	8.47168	7.46761	1.00407	1.00565	178
25	22	1	3	4	0	1	3	355	0	355	FOP	Beer	Low	8.47168	8.47168	0	0	0
25	22	1	3	4	0	1	4	190	13	177	FOP	Beer	High	7.56986	7.46761	0.10225	0.0734463	13
25	22	1	3	4	0	1	5	164	-13	177	STD	Wine	Low	7.35755	7.46761	-0.110054	-0.0734463	13
25	22	1	3	4	0	1	6	172	54	118	STD	Wine	High	7.42626	6.88264	0.543622	0.457627	54
25	22	1	3	4	0	1	7	214	37	177	FOP	Wine	Low	7.74147	7.46761	0.273861	0.20904	37
25	22	1	3	4	0	1	8	112	-6	118	FOP	Wine	High	6.80735	6.88264	-0.0752881	-0.0508475	6
25	22	1	3	4	0	1	9	40	-49	89	STD	Liquor	Low	5.32193	6.47573	-1.15381	-0.550562	49
25	22	1	3	4	0	1	10	46	2	44	STD	Liquor	High	5.52356	5.45943	0.0641303	0.0454545	2
25	22	1	3	4	0	1	11	32	-57	89	FOP	Liquor	Low	5	6.47573	-1.47573	-0.640449	57
25	22	1	3	4	0	1	12	52	8	44	FOP	Liquor	High	5.70044	5.45943	0.241008	0.181818	8
25	22	1	3	4	0	2	1	355	0	355	STD	Beer	Low	8.47168	8.47168	0	0	0
25	22	1	3	4	0	2	2	355	178	177	STD	Beer	High	8.47168	7.46761	1.00407	1.00565	178
25	22	1	3	4	0	2	3	355	0	355	FOP	Beer	Low	8.47168	8.47168	0	0	0
25	22	1	3	4	0	2	4	162	-15	177	FOP	Beer	High	7.33985	7.46761	-0.127756	-0.0847458	15
25	22	1	3	4	0	2	5	232	55	177	STD	Wine	Low	7.85798	7.46761	0.390375	0.310734	55
25	22	1	3	4	0	2	6	124	6	118	STD	Wine	High	6.9542	6.88264	0.0715533	0.0508475	6
25	22	1	3	4	0	2	7	214	37	177	FOP	Wine	Low	7.74147	7.46761	0.273861	0.20904	37
25	22	1	3	4	0	2	8	94	-24	118	FOP	Wine	High	6.55459	6.88264	-0.328054	-0.20339	24
25	22	1	3	4	0	2	9	62	-27	89	STD	Liquor	Low	5.9542	6.47573	-0.521537	-0.303371	27
25	22	1	3	4	0	2	10	28	-16	44	STD	Liquor	High	4.80735	5.45943	-0.652077	-0.363636	16
25	22	1	3	4	0	2	11	98	9	89	FOP	Liquor	Low	6.61471	6.47573	0.138976	0.101124	9
25	22	1	3	4	0	2	12	38	-6	44	FOP	Liquor	High	5.24793	5.45943	-0.211504	-0.136364	6
26	21	1	4	4	0	1	1	355	0	355	STD	Beer	Low	8.47168	8.47168	0	0	0
26	21	1	4	4	0	1	2	355	178	177	STD	Beer	High	8.47168	7.46761	1.00407	1.00565	178
26	21	1	4	4	0	1	3	355	0	355	FOP	Beer	Low	8.47168	8.47168	0	0	0
26	21	1	4	4	0	1	4	355	178	177	FOP	Beer	High	8.47168	7.46761	1.00407	1.00565	178
26	21	1	4	4	0	1	5	178	1	177	STD	Wine	Low	7.47573	7.46761	0.00812788	0.00564972	1
26	21	1	4	4	0	1	6	74	-44	118	STD	Wine	High	6.20945	6.88264	-0.67319	-0.372881	44
26	21	1	4	4	0	1	7	178	1	177	FOP	Wine	Low	7.47573	7.46761	0.00812788	0.00564972	1
26	21	1	4	4	0	1	8	72	-46	118	FOP	Wine	High	6.16993	6.88264	-0.712718	-0.389831	46
26	21	1	4	4	0	1	9	46	-43	89	STD	Liquor	Low	5.52356	6.47573	-0.952171	-0.483146	43
26	21	1	4	4	0	1	10	30	-14	44	STD	Liquor	High	4.90689	5.45943	-0.552541	-0.318182	14
26	21	1	4	4	0	1	11	72	-17	89	FOP	Liquor	Low	6.16993	6.47573	-0.305808	-0.191011	17
26	21	1	4	4	0	1	12	26	-18	44	FOP	Liquor	High	4.70044	5.45943	-0.758992	-0.409091	18
26	21	1	4	4	0	2	1	355	0	355	STD	Beer	Low	8.47168	8.47168	0	0	0
26	21	1	4	4	0	2	2	200	23	177	STD	Beer	High	7.64386	7.46761	0.176251	0.129944	23
26	21	1	4	4	0	2	3	355	0	355	FOP	Beer	Low	8.47168	8.47168	0	0	0
26	21	1	4	4	0	2	4	172	-5	177	FOP	Beer	High	7.42626	7.46761	-0.0413408	-0.0282486	5
26	21	1	4	4	0	2	5	158	-19	177	STD	Wine	Low	7.30378	7.46761	-0.163825	-0.107345	19
26	21	1	4	4	0	2	6	86	-32	118	STD	Wine	High	6.42626	6.88264	-0.456378	-0.271186	32
26	21	1	4	4	0	2	7	218	41	177	FOP	Wine	Low	7.76818	7.46761	0.300579	0.231638	41
26	21	1	4	4	0	2	8	176	58	118	FOP	Wine	High	7.45943	6.88264	0.576789	0.491525	58
26	21	1	4	4	0	2	9	64	-25	89	STD	Liquor	Low	6	6.47573	-0.475733	-0.280899	25
26	21	1	4	4	0	2	10	44	0	44	STD	Liquor	High	5.45943	5.45943	0	0	0
26	21	1	4	4	0	2	11	58	-31	89	FOP	Liquor	Low	5.85798	6.47573	-0.617752	-0.348315	31
26	21	1	4	4	0	2	12	34	-10	44	FOP	Liquor	High	5.08746	5.45943	-0.371969	-0.227273	10
27	22	1	3	4	0	1	1	355	0	355	STD	Beer	Low	8.47168	8.47168	0	0	0
27	22	1	3	4	0	1	2	116	-61	177	STD	Beer	High	6.85798	7.46761	-0.609625	-0.344633	61
27	22	1	3	4	0	1	3	355	0	355	FOP	Beer	Low	8.47168	8.47168	0	0	0
27	22	1	3	4	0	1	4	180	3	177	FOP	Beer	High	7.49185	7.46761	0.0242475	0.0169492	3
27	22	1	3	4	0	1	5	130	-47	177	STD	Wine	Low	7.02237	7.46761	-0.445238	-0.265537	47
27	22	1	3	4	0	1	6	84	-34	118	STD	Wine	High	6.39232	6.88264	-0.490326	-0.288136	34
27	22	1	3	4	0	1	7	168	-9	177	FOP	Wine	Low	7.39232	7.46761	-0.0752881	-0.0508475	9
27	22	1	3	4	0	1	8	76	-42	118	FOP	Wine	High	6.24793	6.88264	-0.634716	-0.355932	42
27	22	1	3	4	0	1	9	50	-39	89	STD	Liquor	Low	5.64386	6.47573	-0.831877	-0.438202	39
27	22	1	3	4	0	1	10	26	-18	44	STD	Liquor	High	4.70044	5.45943	-0.758992	-0.409091	18
27	22	1	3	4	0	1	11	44	-45	89	FOP	Liquor	Low	5.45943	6.47573	-1.0163	-0.505618	45
27	22	1	3	4	0	1	12	32	-12	44	FOP	Liquor	High	5	5.45943	-0.459432	-0.272727	12
27	22	1	3	4	0	2	1	355	0	355	STD	Beer	Low	8.47168	8.47168	0	0	0
27	22	1	3	4	0	2	2	162	-15	177	STD	Beer	High	7.33985	7.46761	-0.127756	-0.0847458	15
27	22	1	3	4	0	2	3	355	0	355	FOP	Beer	Low	8.47168	8.47168	0	0	0
27	22	1	3	4	0	2	4	164	-13	177	FOP	Beer	High	7.35755	7.46761	-0.110054	-0.0734463	13
27	22	1	3	4	0	2	5	110	-67	177	STD	Wine	Low	6.78136	7.46761	-0.686246	-0.378531	67
27	22	1	3	4	0	2	6	80	-38	118	STD	Wine	High	6.32193	6.88264	-0.560715	-0.322034	38
27	22	1	3	4	0	2	7	156	-21	177	FOP	Wine	Low	7.2854	7.46761	-0.182203	-0.118644	21
27	22	1	3	4	0	2	8	80	-38	118	FOP	Wine	High	6.32193	6.88264	-0.560715	-0.322034	38
27	22	1	3	4	0	2	9	76	-13	89	STD	Liquor	Low	6.24793	6.47573	-0.227806	-0.146067	13
27	22	1	3	4	0	2	10	36	-8	44	STD	Liquor	High	5.16993	5.45943	-0.289507	-0.181818	8
27	22	1	3	4	0	2	11	58	-31	89	FOP	Liquor	Low	5.85798	6.47573	-0.617752	-0.348315	31
27	22	1	3	4	0	2	12	32	-12	44	FOP	Liquor	High	5	5.45943	-0.459432	-0.272727	12
28	20	1	3	3	0	1	1	212	-143	355	STD	Beer	Low	7.72792	8.47168	-0.743755	-0.402817	143
28	20	1	3	3	0	1	2	200	23	177	STD	Beer	High	7.64386	7.46761	0.176251	0.129944	23
28	20	1	3	3	0	1	3	355	0	355	FOP	Beer	Low	8.47168	8.47168	0	0	0
28	20	1	3	3	0	1	4	192	15	177	FOP	Beer	High	7.58496	7.46761	0.117357	0.0847458	15
28	20	1	3	3	0	1	5	200	23	177	STD	Wine	Low	7.64386	7.46761	0.176251	0.129944	23
28	20	1	3	3	0	1	6	182	64	118	STD	Wine	High	7.50779	6.88264	0.625152	0.542373	64
28	20	1	3	3	0	1	7	152	-25	177	FOP	Wine	Low	7.24793	7.46761	-0.219678	-0.141243	25
28	20	1	3	3	0	1	8	110	-8	118	FOP	Wine	High	6.78136	6.88264	-0.101283	-0.0677966	8
28	20	1	3	3	0	1	9	90	1	89	STD	Liquor	Low	6.49185	6.47573	0.0161197	0.011236	1
28	20	1	3	3	0	1	10	42	-2	44	STD	Liquor	High	5.39232	5.45943	-0.0671142	-0.0454545	2
28	20	1	3	3	0	1	11	92	3	89	FOP	Liquor	Low	6.52356	6.47573	0.0478285	0.0337079	3
28	20	1	3	3	0	1	12	52	8	44	FOP	Liquor	High	5.70044	5.45943	0.241008	0.181818	8
28	20	1	3	3	0	2	1	198	-157	355	STD	Beer	Low	7.62936	8.47168	-0.842319	-0.442254	157
28	20	1	3	3	0	2	2	170	-7	177	STD	Beer	High	7.40939	7.46761	-0.0582146	-0.039548	7
28	20	1	3	3	0	2	3	355	0	355	FOP	Beer	Low	8.47168	8.47168	0	0	0
28	20	1	3	3	0	2	4	158	-19	177	FOP	Beer	High	7.30378	7.46761	-0.163825	-0.107345	19
28	20	1	3	3	0	2	5	116	-61	177	STD	Wine	Low	6.85798	7.46761	-0.609625	-0.344633	61
28	20	1	3	3	0	2	6	86	-32	118	STD	Wine	High	6.42626	6.88264	-0.456378	-0.271186	32
28	20	1	3	3	0	2	7	180	3	177	FOP	Wine	Low	7.49185	7.46761	0.0242475	0.0169492	3
28	20	1	3	3	0	2	8	80	-38	118	FOP	Wine	High	6.32193	6.88264	-0.560715	-0.322034	38
28	20	1	3	3	0	2	9	88	-1	89	STD	Liquor	Low	6.45943	6.47573	-0.0163018	-0.011236	1
28	20	1	3	3	0	2	10	44	0	44	STD	Liquor	High	5.45943	5.45943	0	0	0
28	20	1	3	3	0	2	11	94	5	89	FOP	Liquor	Low	6.55459	6.47573	0.0788554	0.0561798	5
28	20	1	3	3	0	2	12	46	2	44	FOP	Liquor	High	5.52356	5.45943	0.0641303	0.0454545	2
29	20	1	4	3	0	1	1	214	-141	355	STD	Beer	Low	7.74147	8.47168	-0.730208	-0.397183	141
29	20	1	4	3	0	1	2	192	15	177	STD	Beer	High	7.58496	7.46761	0.117357	0.0847458	15
29	20	1	4	3	0	1	3	355	0	355	FOP	Beer	Low	8.47168	8.47168	0	0	0
29	20	1	4	3	0	1	4	160	-17	177	FOP	Beer	High	7.32193	7.46761	-0.145677	-0.0960452	17
29	20	1	4	3	0	1	5	148	-29	177	STD	Wine	Low	7.20945	7.46761	-0.258152	-0.163842	29
29	20	1	4	3	0	1	6	94	-24	118	STD	Wine	High	6.55459	6.88264	-0.328054	-0.20339	24
29	20	1	4	3	0	1	7	184	7	177	FOP	Wine	Low	7.52356	7.46761	0.0559564	0.039548	7
29	20	1	4	3	0	1	8	196	78	118	FOP	Wine	High	7.61471	6.88264	0.732067	0.661017	78
29	20	1	4	3	0	1	9	58	-31	89	STD	Liquor	Low	5.85798	6.47573	-0.617752	-0.348315	31
29	20	1	4	3	0	1	10	34	-10	44	STD	Liquor	High	5.08746	5.45943	-0.371969	-0.227273	10
29	20	1	4	3	0	1	11	108	19	89	FOP	Liquor	Low	6.75489	6.47573	0.279154	0.213483	19
29	20	1	4	3	0	1	12	106	62	44	FOP	Liquor	High	6.72792	5.45943	1.26849	1.40909	62
29	20	1	4	3	0	2	1	232	-123	355	STD	Beer	Low	7.85798	8.47168	-0.613694	-0.346479	123
29	20	1	4	3	0	2	2	152	-25	177	STD	Beer	High	7.24793	7.46761	-0.219678	-0.141243	25
29	20	1	4	3	0	2	3	355	0	355	FOP	Beer	Low	8.47168	8.47168	0	0	0
29	20	1	4	3	0	2	4	174	-3	177	FOP	Beer	High	7.44294	7.46761	-0.0246621	-0.0169492	3
29	20	1	4	3	0	2	5	138	-39	177	STD	Wine	Low	7.10852	7.46761	-0.359081	-0.220339	39
29	20	1	4	3	0	2	6	102	-16	118	STD	Wine	High	6.67243	6.88264	-0.210218	-0.135593	16
29	20	1	4	3	0	2	7	178	1	177	FOP	Wine	Low	7.47573	7.46761	0.00812788	0.00564972	1
29	20	1	4	3	0	2	8	92	-26	118	FOP	Wine	High	6.52356	6.88264	-0.359081	-0.220339	26
29	20	1	4	3	0	2	9	54	-35	89	STD	Liquor	Low	5.75489	6.47573	-0.720846	-0.393258	35
29	20	1	4	3	0	2	10	56	12	44	STD	Liquor	High	5.80735	5.45943	0.347923	0.272727	12
29	20	1	4	3	0	2	11	100	11	89	FOP	Liquor	Low	6.64386	6.47573	0.168123	0.123596	11
29	20	1	4	3	0	2	12	68	24	44	FOP	Liquor	High	6.08746	5.45943	0.628031	0.545455	24
30	22	0	2	4	0	1	1	340	-15	355	STD	Beer	Low	8.40939	8.47168	-0.0622843	-0.0422535	15
30	22	0	2	4	0	1	2	355	178	177	STD	Beer	High	8.47168	7.46761	1.00407	1.00565	178
30	22	0	2	4	0	1	3	330	-25	355	FOP	Beer	Low	8.36632	8.47168	-0.105353	-0.0704225	25
30	22	0	2	4	0	1	4	320	143	177	FOP	Beer	High	8.32193	7.46761	0.854323	0.80791	143
30	22	0	2	4	0	1	5	300	123	177	STD	Wine	Low	8.22882	7.46761	0.761213	0.694915	123
30	22	0	2	4	0	1	6	340	222	118	STD	Wine	High	8.40939	6.88264	1.52675	1.88136	222
30	22	0	2	4	0	1	7	250	73	177	FOP	Wine	Low	7.96578	7.46761	0.498179	0.412429	73
30	22	0	2	4	0	1	8	108	-10	118	FOP	Wine	High	6.75489	6.88264	-0.127756	-0.0847458	10
30	22	0	2	4	0	1	9	16	-73	89	STD	Liquor	Low	4	6.47573	-2.47573	-0.820225	73
30	22	0	2	4	0	1	10	32	-12	44	STD	Liquor	High	5	5.45943	-0.459432	-0.272727	12
30	22	0	2	4	0	1	11	24	-65	89	FOP	Liquor	Low	4.58496	6.47573	-1.89077	-0.730337	65
30	22	0	2	4	0	1	12	36	-8	44	FOP	Liquor	High	5.16993	5.45943	-0.289507	-0.181818	8
30	22	0	2	4	0	2	1	355	0	355	STD	Beer	Low	8.47168	8.47168	0	0	0
30	22	0	2	4	0	2	2	244	67	177	STD	Beer	High	7.93074	7.46761	0.463132	0.378531	67
30	22	0	2	4	0	2	3	355	0	355	FOP	Beer	Low	8.47168	8.47168	0	0	0
30	22	0	2	4	0	2	4	170	-7	177	FOP	Beer	High	7.40939	7.46761	-0.0582146	-0.039548	7
30	22	0	2	4	0	2	5	186	9	177	STD	Wine	Low	7.53916	7.46761	0.0715533	0.0508475	9
30	22	0	2	4	0	2	6	170	52	118	STD	Wine	High	7.40939	6.88264	0.526748	0.440678	52
30	22	0	2	4	0	2	7	138	-39	177	FOP	Wine	Low	7.10852	7.46761	-0.359081	-0.220339	39
30	22	0	2	4	0	2	8	160	42	118	FOP	Wine	High	7.32193	6.88264	0.439285	0.355932	42
30	22	0	2	4	0	2	9	88	-1	89	STD	Liquor	Low	6.45943	6.47573	-0.0163018	-0.011236	1
30	22	0	2	4	0	2	10	30	-14	44	STD	Liquor	High	4.90689	5.45943	-0.552541	-0.318182	14
30	22	0	2	4	0	2	11	42	-47	89	FOP	Liquor	Low	5.39232	6.47573	-1.08342	-0.52809	47
30	22	0	2	4	0	2	12	20	-24	44	FOP	Liquor	High	4.32193	5.45943	-1.1375	-0.545455	24
31	21	0	2	4	0	1	1	355	0	355	STD	Beer	Low	8.47168	8.47168	0	0	0
31	21	0	2	4	0	1	2	355	178	177	STD	Beer	High	8.47168	7.46761	1.00407	1.00565	178
31	21	0	2	4	0	1	3	355	0	355	FOP	Beer	Low	8.47168	8.47168	0	0	0
31	21	0	2	4	0	1	4	355	178	177	FOP	Beer	High	8.47168	7.46761	1.00407	1.00565	178
31	21	0	2	4	0	1	5	126	-51	177	STD	Wine	Low	6.97728	7.46761	-0.490326	-0.288136	51
31	21	0	2	4	0	1	6	112	-6	118	STD	Wine	High	6.80735	6.88264	-0.0752881	-0.0508475	6
31	21	0	2	4	0	1	7	114	-63	177	FOP	Wine	Low	6.83289	7.46761	-0.634716	-0.355932	63
31	21	0	2	4	0	1	8	160	42	118	FOP	Wine	High	7.32193	6.88264	0.439285	0.355932	42
31	21	0	2	4	0	1	9	54	-35	89	STD	Liquor	Low	5.75489	6.47573	-0.720846	-0.393258	35
31	21	0	2	4	0	1	10	62	18	44	STD	Liquor	High	5.9542	5.45943	0.494765	0.409091	18
31	21	0	2	4	0	1	11	58	-31	89	FOP	Liquor	Low	5.85798	6.47573	-0.617752	-0.348315	31
31	21	0	2	4	0	1	12	54	10	44	FOP	Liquor	High	5.75489	5.45943	0.295456	0.227273	10
31	21	0	2	4	0	2	1	355	0	355	STD	Beer	Low	8.47168	8.47168	0	0	0
31	21	0	2	4	0	2	2	160	-17	177	STD	Beer	High	7.32193	7.46761	-0.145677	-0.0960452	17
31	21	0	2	4	0	2	3	355	0	355	FOP	Beer	Low	8.47168	8.47168	0	0	0
31	21	0	2	4	0	2	4	156	-21	177	FOP	Beer	High	7.2854	7.46761	-0.182203	-0.118644	21
31	21	0	2	4	0	2	5	130	-47	177	STD	Wine	Low	7.02237	7.46761	-0.445238	-0.265537	47
31	21	0	2	4	0	2	6	106	-12	118	STD	Wine	High	6.72792	6.88264	-0.154723	-0.101695	12
31	21	0	2	4	0	2	7	154	-23	177	FOP	Wine	Low	7.26679	7.46761	-0.200819	-0.129944	23
31	21	0	2	4	0	2	8	250	132	118	FOP	Wine	High	7.96578	6.88264	1.08314	1.11864	132
31	21	0	2	4	0	2	9	44	-45	89	STD	Liquor	Low	5.45943	6.47573	-1.0163	-0.505618	45
31	21	0	2	4	0	2	10	48	4	44	STD	Liquor	High	5.58496	5.45943	0.125531	0.0909091	4
31	21	0	2	4	0	2	11	80	-9	89	FOP	Liquor	Low	6.32193	6.47573	-0.153805	-0.101124	9
31	21	0	2	4	0	2	12	30	-14	44	FOP	Liquor	High	4.90689	5.45943	-0.552541	-0.318182	14
32	22	1	4	4	0	1	1	330	-25	355	STD	Beer	Low	8.36632	8.47168	-0.105353	-0.0704225	25
32	22	1	4	4	0	1	2	324	147	177	STD	Beer	High	8.33985	7.46761	0.872244	0.830508	147
32	22	1	4	4	0	1	3	355	0	355	FOP	Beer	Low	8.47168	8.47168	0	0	0
32	22	1	4	4	0	1	4	320	143	177	FOP	Beer	High	8.32193	7.46761	0.854323	0.80791	143
32	22	1	4	4	0	1	5	82	-95	177	STD	Wine	Low	6.35755	7.46761	-1.11005	-0.536723	95
32	22	1	4	4	0	1	6	70	-48	118	STD	Wine	High	6.12928	6.88264	-0.75336	-0.40678	48
32	22	1	4	4	0	1	7	100	-77	177	FOP	Wine	Low	6.64386	7.46761	-0.823749	-0.435028	77
32	22	1	4	4	0	1	8	94	-24	118	FOP	Wine	High	6.55459	6.88264	-0.328054	-0.20339	24
32	22	1	4	4	0	1	9	28	-61	89	STD	Liquor	Low	4.80735	6.47573	-1.66838	-0.685393	61
32	22	1	4	4	0	1	10	20	-24	44	STD	Liquor	High	4.32193	5.45943	-1.1375	-0.545455	24
32	22	1	4	4	0	1	11	30	-59	89	FOP	Liquor	Low	4.90689	6.47573	-1.56884	-0.662921	59
32	22	1	4	4	0	1	12	70	26	44	FOP	Liquor	High	6.12928	5.45943	0.669851	0.590909	26
32	22	1	4	4	0	2	1	246	-109	355	STD	Beer	Low	7.94251	8.47168	-0.529161	-0.307042	109
32	22	1	4	4	0	2	2	230	53	177	STD	Beer	High	7.84549	7.46761	0.377885	0.299435	53
32	22	1	4	4	0	2	3	355	0	355	FOP	Beer	Low	8.47168	8.47168	0	0	0
32	22	1	4	4	0	2	4	212	35	177	FOP	Beer	High	7.72792	7.46761	0.260315	0.19774	35
32	22	1	4	4	0	2	5	86	-91	177	STD	Wine	Low	6.42626	7.46761	-1.04134	-0.514124	91
32	22	1	4	4	0	2	6	90	-28	118	STD	Wine	High	6.49185	6.88264	-0.39079	-0.237288	28
32	22	1	4	4	0	2	7	80	-97	177	FOP	Wine	Low	6.32193	7.46761	-1.14568	-0.548023	97
32	22	1	4	4	0	2	8	82	-36	118	FOP	Wine	High	6.35755	6.88264	-0.525091	-0.305085	36
32	22	1	4	4	0	2	9	30	-59	89	STD	Liquor	Low	4.90689	6.47573	-1.56884	-0.662921	59
32	22	1	4	4	0	2	10	20	-24	44	STD	Liquor	High	4.32193	5.45943	-1.1375	-0.545455	24
32	22	1	4	4	0	2	11	32	-57	89	FOP	Liquor	Low	5	6.47573	-1.47573	-0.640449	57
32	22	1	4	4	0	2	12	46	2	44	FOP	Liquor	High	5.52356	5.45943	0.0641303	0.0454545	2
33	23	0	3	4	0	1	1	180	-175	355	STD	Beer	Low	7.49185	8.47168	-0.979822	-0.492958	175
33	23	0	3	4	0	1	2	202	25	177	STD	Beer	High	7.65821	7.46761	0.190606	0.141243	25
33	23	0	3	4	0	1	3	355	0	355	FOP	Beer	Low	8.47168	8.47168	0	0	0
33	23	0	3	4	0	1	4	320	143	177	FOP	Beer	High	8.32193	7.46761	0.854323	0.80791	143
33	23	0	3	4	0	1	5	112	-65	177	STD	Wine	Low	6.80735	7.46761	-0.660251	-0.367232	65
33	23	0	3	4	0	1	6	106	-12	118	STD	Wine	High	6.72792	6.88264	-0.154723	-0.101695	12
33	23	0	3	4	0	1	7	142	-35	177	FOP	Wine	Low	7.14975	7.46761	-0.317858	-0.19774	35
33	23	0	3	4	0	1	8	116	-2	118	FOP	Wine	High	6.85798	6.88264	-0.0246621	-0.0169492	2
33	23	0	3	4	0	1	9	54	-35	89	STD	Liquor	Low	5.75489	6.47573	-0.720846	-0.393258	35
33	23	0	3	4	0	1	10	60	16	44	STD	Liquor	High	5.90689	5.45943	0.447459	0.363636	16
33	23	0	3	4	0	1	11	64	-25	89	FOP	Liquor	Low	6	6.47573	-0.475733	-0.280899	25
33	23	0	3	4	0	1	12	48	4	44	FOP	Liquor	High	5.58496	5.45943	0.125531	0.0909091	4
33	23	0	3	4	0	2	1	206	-149	355	STD	Beer	Low	7.6865	8.47168	-0.785175	-0.419718	149
33	23	0	3	4	0	2	2	150	-27	177	STD	Beer	High	7.22882	7.46761	-0.238787	-0.152542	27
33	23	0	3	4	0	2	3	355	0	355	FOP	Beer	Low	8.47168	8.47168	0	0	0
33	23	0	3	4	0	2	4	190	13	177	FOP	Beer	High	7.56986	7.46761	0.10225	0.0734463	13
33	23	0	3	4	0	2	5	164	-13	177	STD	Wine	Low	7.35755	7.46761	-0.110054	-0.0734463	13
33	23	0	3	4	0	2	6	98	-20	118	STD	Wine	High	6.61471	6.88264	-0.267933	-0.169492	20
33	23	0	3	4	0	2	7	230	53	177	FOP	Wine	Low	7.84549	7.46761	0.377885	0.299435	53
33	23	0	3	4	0	2	8	188	70	118	FOP	Wine	High	7.55459	6.88264	0.671946	0.59322	70
33	23	0	3	4	0	2	9	62	-27	89	STD	Liquor	Low	5.9542	6.47573	-0.521537	-0.303371	27
33	23	0	3	4	0	2	10	56	12	44	STD	Liquor	High	5.80735	5.45943	0.347923	0.272727	12
33	23	0	3	4	0	2	11	72	-17	89	FOP	Liquor	Low	6.16993	6.47573	-0.305808	-0.191011	17
33	23	0	3	4	0	2	12	64	20	44	FOP	Liquor	High	6	5.45943	0.540568	0.454545	20
34	21	1	3	4	0	1	1	166	-189	355	STD	Beer	Low	7.37504	8.47168	-1.09664	-0.532394	189
34	21	1	3	4	0	1	2	100	-77	177	STD	Beer	High	6.64386	7.46761	-0.823749	-0.435028	77
34	21	1	3	4	0	1	3	355	0	355	FOP	Beer	Low	8.47168	8.47168	0	0	0
34	21	1	3	4	0	1	4	130	-47	177	FOP	Beer	High	7.02237	7.46761	-0.445238	-0.265537	47
34	21	1	3	4	0	1	5	116	-61	177	STD	Wine	Low	6.85798	7.46761	-0.609625	-0.344633	61
34	21	1	3	4	0	1	6	76	-42	118	STD	Wine	High	6.24793	6.88264	-0.634716	-0.355932	42
34	21	1	3	4	0	1	7	166	-11	177	FOP	Wine	Low	7.37504	7.46761	-0.0925661	-0.0621469	11
34	21	1	3	4	0	1	8	114	-4	118	FOP	Wine	High	6.83289	6.88264	-0.049753	-0.0338983	4
34	21	1	3	4	0	1	9	56	-33	89	STD	Liquor	Low	5.80735	6.47573	-0.668379	-0.370787	33
34	21	1	3	4	0	1	10	24	-20	44	STD	Liquor	High	4.58496	5.45943	-0.874469	-0.454545	20
34	21	1	3	4	0	1	11	30	-59	89	FOP	Liquor	Low	4.90689	6.47573	-1.56884	-0.662921	59
34	21	1	3	4	0	1	12	44	0	44	FOP	Liquor	High	5.45943	5.45943	0	0	0
34	21	1	3	4	0	2	1	230	-125	355	STD	Beer	Low	7.84549	8.47168	-0.626185	-0.352113	125
34	21	1	3	4	0	2	2	138	-39	177	STD	Beer	High	7.10852	7.46761	-0.359081	-0.220339	39
34	21	1	3	4	0	2	3	355	0	355	FOP	Beer	Low	8.47168	8.47168	0	0	0
34	21	1	3	4	0	2	4	114	-63	177	FOP	Beer	High	6.83289	7.46761	-0.634716	-0.355932	63
34	21	1	3	4	0	2	5	116	-61	177	STD	Wine	Low	6.85798	7.46761	-0.609625	-0.344633	61
34	21	1	3	4	0	2	6	82	-36	118	STD	Wine	High	6.35755	6.88264	-0.525091	-0.305085	36
34	21	1	3	4	0	2	7	168	-9	177	FOP	Wine	Low	7.39232	7.46761	-0.0752881	-0.0508475	9
34	21	1	3	4	0	2	8	86	-32	118	FOP	Wine	High	6.42626	6.88264	-0.456378	-0.271186	32
34	21	1	3	4	0	2	9	36	-53	89	STD	Liquor	Low	5.16993	6.47573	-1.30581	-0.595506	53
34	21	1	3	4	0	2	10	28	-16	44	STD	Liquor	High	4.80735	5.45943	-0.652077	-0.363636	16
34	21	1	3	4	0	2	11	60	-29	89	FOP	Liquor	Low	5.90689	6.47573	-0.568843	-0.325843	29
34	21	1	3	4	0	2	12	30	-14	44	FOP	Liquor	High	4.90689	5.45943	-0.552541	-0.318182	14
35	21	1	4	4	0	1	1	355	0	355	STD	Beer	Low	8.47168	8.47168	0	0	0
35	21	1	4	4	0	1	2	355	178	177	STD	Beer	High	8.47168	7.46761	1.00407	1.00565	178
35	21	1	4	4	0	1	3	355	0	355	FOP	Beer	Low	8.47168	8.47168	0	0	0
35	21	1	4	4	0	1	4	190	13	177	FOP	Beer	High	7.56986	7.46761	0.10225	0.0734463	13
35	21	1	4	4	0	1	5	126	-51	177	STD	Wine	Low	6.97728	7.46761	-0.490326	-0.288136	51
35	21	1	4	4	0	1	6	152	34	118	STD	Wine	High	7.24793	6.88264	0.365284	0.288136	34
35	21	1	4	4	0	1	7	194	17	177	FOP	Wine	Low	7.59991	7.46761	0.132307	0.0960452	17
35	21	1	4	4	0	1	8	130	12	118	FOP	Wine	High	7.02237	6.88264	0.139725	0.101695	12
35	21	1	4	4	0	1	9	36	-53	89	STD	Liquor	Low	5.16993	6.47573	-1.30581	-0.595506	53
35	21	1	4	4	0	1	10	62	18	44	STD	Liquor	High	5.9542	5.45943	0.494765	0.409091	18
35	21	1	4	4	0	1	11	90	1	89	FOP	Liquor	Low	6.49185	6.47573	0.0161197	0.011236	1
35	21	1	4	4	0	1	12	42	-2	44	FOP	Liquor	High	5.39232	5.45943	-0.0671142	-0.0454545	2
35	21	1	4	4	0	2	1	355	0	355	STD	Beer	Low	8.47168	8.47168	0	0	0
35	21	1	4	4	0	2	2	202	25	177	STD	Beer	High	7.65821	7.46761	0.190606	0.141243	25
35	21	1	4	4	0	2	3	355	0	355	FOP	Beer	Low	8.47168	8.47168	0	0	0
35	21	1	4	4	0	2	4	192	15	177	FOP	Beer	High	7.58496	7.46761	0.117357	0.0847458	15
35	21	1	4	4	0	2	5	138	-39	177	STD	Wine	Low	7.10852	7.46761	-0.359081	-0.220339	39
35	21	1	4	4	0	2	6	144	26	118	STD	Wine	High	7.16993	6.88264	0.287282	0.220339	26
35	21	1	4	4	0	2	7	210	33	177	FOP	Wine	Low	7.71425	7.46761	0.24664	0.186441	33
35	21	1	4	4	0	2	8	112	-6	118	FOP	Wine	High	6.80735	6.88264	-0.0752881	-0.0508475	6
35	21	1	4	4	0	2	9	70	-19	89	STD	Liquor	Low	6.12928	6.47573	-0.34645	-0.213483	19
35	21	1	4	4	0	2	10	62	18	44	STD	Liquor	High	5.9542	5.45943	0.494765	0.409091	18
35	21	1	4	4	0	2	11	94	5	89	FOP	Liquor	Low	6.55459	6.47573	0.0788554	0.0561798	5
35	21	1	4	4	0	2	12	40	-4	44	FOP	Liquor	High	5.32193	5.45943	-0.137504	-0.0909091	4
36	20	1	4	3	0	1	1	240	-115	355	STD	Beer	Low	7.90689	8.47168	-0.564785	-0.323944	115
36	20	1	4	3	0	1	2	190	13	177	STD	Beer	High	7.56986	7.46761	0.10225	0.0734463	13
36	20	1	4	3	0	1	3	355	0	355	FOP	Beer	Low	8.47168	8.47168	0	0	0
36	20	1	4	3	0	1	4	158	-19	177	FOP	Beer	High	7.30378	7.46761	-0.163825	-0.107345	19
36	20	1	4	3	0	1	5	136	-41	177	STD	Wine	Low	7.08746	7.46761	-0.380143	-0.231638	41
36	20	1	4	3	0	1	6	102	-16	118	STD	Wine	High	6.67243	6.88264	-0.210218	-0.135593	16
36	20	1	4	3	0	1	7	150	-27	177	FOP	Wine	Low	7.22882	7.46761	-0.238787	-0.152542	27
36	20	1	4	3	0	1	8	120	2	118	FOP	Wine	High	6.90689	6.88264	0.0242475	0.0169492	2
36	20	1	4	3	0	1	9	74	-15	89	STD	Liquor	Low	6.20945	6.47573	-0.26628	-0.168539	15
36	20	1	4	3	0	1	10	42	-2	44	STD	Liquor	High	5.39232	5.45943	-0.0671142	-0.0454545	2
36	20	1	4	3	0	1	11	46	-43	89	FOP	Liquor	Low	5.52356	6.47573	-0.952171	-0.483146	43
36	20	1	4	3	0	1	12	32	-12	44	FOP	Liquor	High	5	5.45943	-0.459432	-0.272727	12
36	20	1	4	3	0	2	1	184	-171	355	STD	Beer	Low	7.52356	8.47168	-0.948113	-0.48169	171
36	20	1	4	3	0	2	2	156	-21	177	STD	Beer	High	7.2854	7.46761	-0.182203	-0.118644	21
36	20	1	4	3	0	2	3	355	0	355	FOP	Beer	Low	8.47168	8.47168	0	0	0
36	20	1	4	3	0	2	4	150	-27	177	FOP	Beer	High	7.22882	7.46761	-0.238787	-0.152542	27
36	20	1	4	3	0	2	5	122	-55	177	STD	Wine	Low	6.93074	7.46761	-0.536868	-0.310734	55
36	20	1	4	3	0	2	6	82	-36	118	STD	Wine	High	6.35755	6.88264	-0.525091	-0.305085	36
36	20	1	4	3	0	2	7	120	-57	177	FOP	Wine	Low	6.90689	7.46761	-0.560715	-0.322034	57
36	20	1	4	3	0	2	8	86	-32	118	FOP	Wine	High	6.42626	6.88264	-0.456378	-0.271186	32
36	20	1	4	3	0	2	9	74	-15	89	STD	Liquor	Low	6.20945	6.47573	-0.26628	-0.168539	15
36	20	1	4	3	0	2	10	46	2	44	STD	Liquor	High	5.52356	5.45943	0.0641303	0.0454545	2
36	20	1	4	3	0	2	11	44	-45	89	FOP	Liquor	Low	5.45943	6.47573	-1.0163	-0.505618	45
36	20	1	4	3	0	2	12	44	0	44	FOP	Liquor	High	5.45943	5.45943	0	0	0
37	21	1	4	4	0	1	1	355	0	355	STD	Beer	Low	8.47168	8.47168	0	0	0
37	21	1	4	4	0	1	2	355	178	177	STD	Beer	High	8.47168	7.46761	1.00407	1.00565	178
37	21	1	4	4	0	1	3	355	0	355	FOP	Beer	Low	8.47168	8.47168	0	0	0
37	21	1	4	4	0	1	4	160	-17	177	FOP	Beer	High	7.32193	7.46761	-0.145677	-0.0960452	17
37	21	1	4	4	0	1	5	186	9	177	STD	Wine	Low	7.53916	7.46761	0.0715533	0.0508475	9
37	21	1	4	4	0	1	6	168	50	118	STD	Wine	High	7.39232	6.88264	0.509674	0.423729	50
37	21	1	4	4	0	1	7	160	-17	177	FOP	Wine	Low	7.32193	7.46761	-0.145677	-0.0960452	17
37	21	1	4	4	0	1	8	118	0	118	FOP	Wine	High	6.88264	6.88264	0	0	0
37	21	1	4	4	0	1	9	54	-35	89	STD	Liquor	Low	5.75489	6.47573	-0.720846	-0.393258	35
37	21	1	4	4	0	1	10	40	-4	44	STD	Liquor	High	5.32193	5.45943	-0.137504	-0.0909091	4
37	21	1	4	4	0	1	11	88	-1	89	FOP	Liquor	Low	6.45943	6.47573	-0.0163018	-0.011236	1
37	21	1	4	4	0	1	12	32	-12	44	FOP	Liquor	High	5	5.45943	-0.459432	-0.272727	12
37	21	1	4	4	0	2	1	355	0	355	STD	Beer	Low	8.47168	8.47168	0	0	0
37	21	1	4	4	0	2	2	355	178	177	STD	Beer	High	8.47168	7.46761	1.00407	1.00565	178
37	21	1	4	4	0	2	3	355	0	355	FOP	Beer	Low	8.47168	8.47168	0	0	0
37	21	1	4	4	0	2	4	172	-5	177	FOP	Beer	High	7.42626	7.46761	-0.0413408	-0.0282486	5
37	21	1	4	4	0	2	5	140	-37	177	STD	Wine	Low	7.12928	7.46761	-0.338323	-0.20904	37
37	21	1	4	4	0	2	6	142	24	118	STD	Wine	High	7.14975	6.88264	0.267104	0.20339	24
37	21	1	4	4	0	2	7	146	-31	177	FOP	Wine	Low	7.18982	7.46761	-0.277781	-0.175141	31
37	21	1	4	4	0	2	8	140	22	118	FOP	Wine	High	7.12928	6.88264	0.24664	0.186441	22
37	21	1	4	4	0	2	9	46	-43	89	STD	Liquor	Low	5.52356	6.47573	-0.952171	-0.483146	43
37	21	1	4	4	0	2	10	44	0	44	STD	Liquor	High	5.45943	5.45943	0	0	0
37	21	1	4	4	0	2	11	72	-17	89	FOP	Liquor	Low	6.16993	6.47573	-0.305808	-0.191011	17
37	21	1	4	4	0	2	12	46	2	44	FOP	Liquor	High	5.52356	5.45943	0.0641303	0.0454545	2
38	21	1	4	4	0	1	1	355	0	355	STD	Beer	Low	8.47168	8.47168	0	0	0
38	21	1	4	4	0	1	2	228	51	177	STD	Beer	High	7.83289	7.46761	0.365284	0.288136	51
38	21	1	4	4	0	1	3	340	-15	355	FOP	Beer	Low	8.40939	8.47168	-0.0622843	-0.0422535	15
38	21	1	4	4	0	1	4	192	15	177	FOP	Beer	High	7.58496	7.46761	0.117357	0.0847458	15
38	21	1	4	4	0	1	5	190	13	177	STD	Wine	Low	7.56986	7.46761	0.10225	0.0734463	13
38	21	1	4	4	0	1	6	112	-6	118	STD	Wine	High	6.80735	6.88264	-0.0752881	-0.0508475	6
38	21	1	4	4	0	1	7	174	-3	177	FOP	Wine	Low	7.44294	7.46761	-0.0246621	-0.0169492	3
38	21	1	4	4	0	1	8	176	58	118	FOP	Wine	High	7.45943	6.88264	0.576789	0.491525	58
38	21	1	4	4	0	1	9	56	-33	89	STD	Liquor	Low	5.80735	6.47573	-0.668379	-0.370787	33
38	21	1	4	4	0	1	10	34	-10	44	STD	Liquor	High	5.08746	5.45943	-0.371969	-0.227273	10
38	21	1	4	4	0	1	11	58	-31	89	FOP	Liquor	Low	5.85798	6.47573	-0.617752	-0.348315	31
38	21	1	4	4	0	1	12	36	-8	44	FOP	Liquor	High	5.16993	5.45943	-0.289507	-0.181818	8
38	21	1	4	4	0	2	1	355	0	355	STD	Beer	Low	8.47168	8.47168	0	0	0
38	21	1	4	4	0	2	2	210	33	177	STD	Beer	High	7.71425	7.46761	0.24664	0.186441	33
38	21	1	4	4	0	2	3	355	0	355	FOP	Beer	Low	8.47168	8.47168	0	0	0
38	21	1	4	4	0	2	4	190	13	177	FOP	Beer	High	7.56986	7.46761	0.10225	0.0734463	13
38	21	1	4	4	0	2	5	164	-13	177	STD	Wine	Low	7.35755	7.46761	-0.110054	-0.0734463	13
38	21	1	4	4	0	2	6	120	2	118	STD	Wine	High	6.90689	6.88264	0.0242475	0.0169492	2
38	21	1	4	4	0	2	7	194	17	177	FOP	Wine	Low	7.59991	7.46761	0.132307	0.0960452	17
38	21	1	4	4	0	2	8	136	18	118	FOP	Wine	High	7.08746	6.88264	0.20482	0.152542	18
38	21	1	4	4	0	2	9	58	-31	89	STD	Liquor	Low	5.85798	6.47573	-0.617752	-0.348315	31
38	21	1	4	4	0	2	10	30	-14	44	STD	Liquor	High	4.90689	5.45943	-0.552541	-0.318182	14
38	21	1	4	4	0	2	11	50	-39	89	FOP	Liquor	Low	5.64386	6.47573	-0.831877	-0.438202	39
38	21	1	4	4	0	2	12	30	-14	44	FOP	Liquor	High	4.90689	5.45943	-0.552541	-0.318182	14
39	21	1	6	4	0	1	1	230	-125	355	STD	Beer	Low	7.84549	8.47168	-0.626185	-0.352113	125
39	21	1	6	4	0	1	2	66	-111	177	STD	Beer	High	6.04439	7.46761	-1.42321	-0.627119	111
39	21	1	6	4	0	1	3	355	0	355	FOP	Beer	Low	8.47168	8.47168	0	0	0
39	21	1	6	4	0	1	4	144	-33	177	FOP	Beer	High	7.16993	7.46761	-0.297681	-0.186441	33
39	21	1	6	4	0	1	5	198	21	177	STD	Wine	Low	7.62936	7.46761	0.161751	0.118644	21
39	21	1	6	4	0	1	6	70	-48	118	STD	Wine	High	6.12928	6.88264	-0.75336	-0.40678	48
39	21	1	6	4	0	1	7	112	-65	177	FOP	Wine	Low	6.80735	7.46761	-0.660251	-0.367232	65
39	21	1	6	4	0	1	8	78	-40	118	FOP	Wine	High	6.2854	6.88264	-0.597241	-0.338983	40
39	21	1	6	4	0	1	9	54	-35	89	STD	Liquor	Low	5.75489	6.47573	-0.720846	-0.393258	35
39	21	1	6	4	0	1	10	48	4	44	STD	Liquor	High	5.58496	5.45943	0.125531	0.0909091	4
39	21	1	6	4	0	1	11	88	-1	89	FOP	Liquor	Low	6.45943	6.47573	-0.0163018	-0.011236	1
39	21	1	6	4	0	1	12	32	-12	44	FOP	Liquor	High	5	5.45943	-0.459432	-0.272727	12
39	21	1	6	4	0	2	1	238	-117	355	STD	Beer	Low	7.89482	8.47168	-0.576857	-0.329577	117
39	21	1	6	4	0	2	2	190	13	177	STD	Beer	High	7.56986	7.46761	0.10225	0.0734463	13
39	21	1	6	4	0	2	3	228	-127	355	FOP	Beer	Low	7.83289	8.47168	-0.638785	-0.357746	127
39	21	1	6	4	0	2	4	158	-19	177	FOP	Beer	High	7.30378	7.46761	-0.163825	-0.107345	19
39	21	1	6	4	0	2	5	74	-103	177	STD	Wine	Low	6.20945	7.46761	-1.25815	-0.581921	103
39	21	1	6	4	0	2	6	112	-6	118	STD	Wine	High	6.80735	6.88264	-0.0752881	-0.0508475	6
39	21	1	6	4	0	2	7	110	-67	177	FOP	Wine	Low	6.78136	7.46761	-0.686246	-0.378531	67
39	21	1	6	4	0	2	8	76	-42	118	FOP	Wine	High	6.24793	6.88264	-0.634716	-0.355932	42
39	21	1	6	4	0	2	9	94	5	89	STD	Liquor	Low	6.55459	6.47573	0.0788554	0.0561798	5
39	21	1	6	4	0	2	10	26	-18	44	STD	Liquor	High	4.70044	5.45943	-0.758992	-0.409091	18
39	21	1	6	4	0	2	11	38	-51	89	FOP	Liquor	Low	5.24793	6.47573	-1.22781	-0.573034	51
39	21	1	6	4	0	2	12	24	-20	44	FOP	Liquor	High	4.58496	5.45943	-0.874469	-0.454545	20
40	22	0	4	4	0	1	1	228	-127	355	STD	Beer	Low	7.83289	8.47168	-0.638785	-0.357746	127
40	22	0	4	4	0	1	2	180	3	177	STD	Beer	High	7.49185	7.46761	0.0242475	0.0169492	3
40	22	0	4	4	0	1	3	355	0	355	FOP	Beer	Low	8.47168	8.47168	0	0	0
40	22	0	4	4	0	1	4	182	5	177	FOP	Beer	High	7.50779	7.46761	0.0401891	0.0282486	5
40	22	0	4	4	0	1	5	130	-47	177	STD	Wine	Low	7.02237	7.46761	-0.445238	-0.265537	47
40	22	0	4	4	0	1	6	160	42	118	STD	Wine	High	7.32193	6.88264	0.439285	0.355932	42
40	22	0	4	4	0	1	7	110	-67	177	FOP	Wine	Low	6.78136	7.46761	-0.686246	-0.378531	67
40	22	0	4	4	0	1	8	110	-8	118	FOP	Wine	High	6.78136	6.88264	-0.101283	-0.0677966	8
40	22	0	4	4	0	1	9	64	-25	89	STD	Liquor	Low	6	6.47573	-0.475733	-0.280899	25
40	22	0	4	4	0	1	10	50	6	44	STD	Liquor	High	5.64386	5.45943	0.184425	0.136364	6
40	22	0	4	4	0	1	11	74	-15	89	FOP	Liquor	Low	6.20945	6.47573	-0.26628	-0.168539	15
40	22	0	4	4	0	1	12	70	26	44	FOP	Liquor	High	6.12928	5.45943	0.669851	0.590909	26
40	22	0	4	4	0	2	1	355	0	355	STD	Beer	Low	8.47168	8.47168	0	0	0
40	22	0	4	4	0	2	2	116	-61	177	STD	Beer	High	6.85798	7.46761	-0.609625	-0.344633	61
40	22	0	4	4	0	2	3	355	0	355	FOP	Beer	Low	8.47168	8.47168	0	0	0
40	22	0	4	4	0	2	4	76	-101	177	FOP	Beer	High	6.24793	7.46761	-1.21968	-0.570621	101
40	22	0	4	4	0	2	5	144	-33	177	STD	Wine	Low	7.16993	7.46761	-0.297681	-0.186441	33
40	22	0	4	4	0	2	6	180	62	118	STD	Wine	High	7.49185	6.88264	0.60921	0.525424	62
40	22	0	4	4	0	2	7	148	-29	177	FOP	Wine	Low	7.20945	7.46761	-0.258152	-0.163842	29
40	22	0	4	4	0	2	8	90	-28	118	FOP	Wine	High	6.49185	6.88264	-0.39079	-0.237288	28
40	22	0	4	4	0	2	9	74	-15	89	STD	Liquor	Low	6.20945	6.47573	-0.26628	-0.168539	15
40	22	0	4	4	0	2	10	48	4	44	STD	Liquor	High	5.58496	5.45943	0.125531	0.0909091	4
40	22	0	4	4	0	2	11	88	-1	89	FOP	Liquor	Low	6.45943	6.47573	-0.0163018	-0.011236	1
40	22	0	4	4	0	2	12	56	12	44	FOP	Liquor	High	5.80735	5.45943	0.347923	0.272727	12
41	22	1	4	4	0	1	1	355	0	355	STD	Beer	Low	8.47168	8.47168	0	0	0
41	22	1	4	4	0	1	2	208	31	177	STD	Beer	High	7.70044	7.46761	0.232834	0.175141	31
41	22	1	4	4	0	1	3	355	0	355	FOP	Beer	Low	8.47168	8.47168	0	0	0
41	22	1	4	4	0	1	4	192	15	177	FOP	Beer	High	7.58496	7.46761	0.117357	0.0847458	15
41	22	1	4	4	0	1	5	160	-17	177	STD	Wine	Low	7.32193	7.46761	-0.145677	-0.0960452	17
41	22	1	4	4	0	1	6	150	32	118	STD	Wine	High	7.22882	6.88264	0.346176	0.271186	32
41	22	1	4	4	0	1	7	210	33	177	FOP	Wine	Low	7.71425	7.46761	0.24664	0.186441	33
41	22	1	4	4	0	1	8	210	92	118	FOP	Wine	High	7.71425	6.88264	0.831602	0.779661	92
41	22	1	4	4	0	1	9	74	-15	89	STD	Liquor	Low	6.20945	6.47573	-0.26628	-0.168539	15
41	22	1	4	4	0	1	10	46	2	44	STD	Liquor	High	5.52356	5.45943	0.0641303	0.0454545	2
41	22	1	4	4	0	1	11	80	-9	89	FOP	Liquor	Low	6.32193	6.47573	-0.153805	-0.101124	9
41	22	1	4	4	0	1	12	38	-6	44	FOP	Liquor	High	5.24793	5.45943	-0.211504	-0.136364	6
41	22	1	4	4	0	2	1	355	0	355	STD	Beer	Low	8.47168	8.47168	0	0	0
41	22	1	4	4	0	2	2	208	31	177	STD	Beer	High	7.70044	7.46761	0.232834	0.175141	31
41	22	1	4	4	0	2	3	355	0	355	FOP	Beer	Low	8.47168	8.47168	0	0	0
41	22	1	4	4	0	2	4	192	15	177	FOP	Beer	High	7.58496	7.46761	0.117357	0.0847458	15
41	22	1	4	4	0	2	5	160	-17	177	STD	Wine	Low	7.32193	7.46761	-0.145677	-0.0960452	17
41	22	1	4	4	0	2	6	130	12	118	STD	Wine	High	7.02237	6.88264	0.139725	0.101695	12
41	22	1	4	4	0	2	7	198	21	177	FOP	Wine	Low	7.62936	7.46761	0.161751	0.118644	21
41	22	1	4	4	0	2	8	196	78	118	FOP	Wine	High	7.61471	6.88264	0.732067	0.661017	78
41	22	1	4	4	0	2	9	74	-15	89	STD	Liquor	Low	6.20945	6.47573	-0.26628	-0.168539	15
41	22	1	4	4	0	2	10	50	6	44	STD	Liquor	High	5.64386	5.45943	0.184425	0.136364	6
41	22	1	4	4	0	2	11	84	-5	89	FOP	Liquor	Low	6.39232	6.47573	-0.083416	-0.0561798	5
41	22	1	4	4	0	2	12	54	10	44	FOP	Liquor	High	5.75489	5.45943	0.295456	0.227273	10
42	21	1	4	4	0	1	1	320	-35	355	STD	Beer	Low	8.32193	8.47168	-0.149747	-0.0985915	35
42	21	1	4	4	0	1	2	310	133	177	STD	Beer	High	8.27612	7.46761	0.808519	0.751412	133
42	21	1	4	4	0	1	3	355	0	355	FOP	Beer	Low	8.47168	8.47168	0	0	0
42	21	1	4	4	0	1	4	320	143	177	FOP	Beer	High	8.32193	7.46761	0.854323	0.80791	143
42	21	1	4	4	0	1	5	118	-59	177	STD	Wine	Low	6.88264	7.46761	-0.584963	-0.333333	59
42	21	1	4	4	0	1	6	154	36	118	STD	Wine	High	7.26679	6.88264	0.384143	0.305085	36
42	21	1	4	4	0	1	7	142	-35	177	FOP	Wine	Low	7.14975	7.46761	-0.317858	-0.19774	35
42	21	1	4	4	0	1	8	174	56	118	FOP	Wine	High	7.44294	6.88264	0.5603	0.474576	56
42	21	1	4	4	0	1	9	36	-53	89	STD	Liquor	Low	5.16993	6.47573	-1.30581	-0.595506	53
42	21	1	4	4	0	1	10	40	-4	44	STD	Liquor	High	5.32193	5.45943	-0.137504	-0.0909091	4
42	21	1	4	4	0	1	11	30	-59	89	FOP	Liquor	Low	4.90689	6.47573	-1.56884	-0.662921	59
42	21	1	4	4	0	1	12	34	-10	44	FOP	Liquor	High	5.08746	5.45943	-0.371969	-0.227273	10
42	21	1	4	4	0	2	1	350	-5	355	STD	Beer	Low	8.45121	8.47168	-0.0204641	-0.0140845	5
42	21	1	4	4	0	2	2	330	153	177	STD	Beer	High	8.36632	7.46761	0.898717	0.864407	153
42	21	1	4	4	0	2	3	355	0	355	FOP	Beer	Low	8.47168	8.47168	0	0	0
42	21	1	4	4	0	2	4	200	23	177	FOP	Beer	High	7.64386	7.46761	0.176251	0.129944	23
42	21	1	4	4	0	2	5	152	-25	177	STD	Wine	Low	7.24793	7.46761	-0.219678	-0.141243	25
42	21	1	4	4	0	2	6	114	-4	118	STD	Wine	High	6.83289	6.88264	-0.049753	-0.0338983	4
42	21	1	4	4	0	2	7	130	-47	177	FOP	Wine	Low	7.02237	7.46761	-0.445238	-0.265537	47
42	21	1	4	4	0	2	8	114	-4	118	FOP	Wine	High	6.83289	6.88264	-0.049753	-0.0338983	4
42	21	1	4	4	0	2	9	32	-57	89	STD	Liquor	Low	5	6.47573	-1.47573	-0.640449	57
42	21	1	4	4	0	2	10	34	-10	44	STD	Liquor	High	5.08746	5.45943	-0.371969	-0.227273	10
42	21	1	4	4	0	2	11	30	-59	89	FOP	Liquor	Low	4.90689	6.47573	-1.56884	-0.662921	59
42	21	1	4	4	0	2	12	42	-2	44	FOP	Liquor	High	5.39232	5.45943	-0.0671142	-0.0454545	2
43	20	1	4	4	0	1	1	250	-105	355	STD	Beer	Low	7.96578	8.47168	-0.505891	-0.295775	105
43	20	1	4	4	0	1	2	330	153	177	STD	Beer	High	8.36632	7.46761	0.898717	0.864407	153
43	20	1	4	4	0	1	3	330	-25	355	FOP	Beer	Low	8.36632	8.47168	-0.105353	-0.0704225	25
43	20	1	4	4	0	1	4	174	-3	177	FOP	Beer	High	7.44294	7.46761	-0.0246621	-0.0169492	3
43	20	1	4	4	0	1	5	100	-77	177	STD	Wine	Low	6.64386	7.46761	-0.823749	-0.435028	77
43	20	1	4	4	0	1	6	114	-4	118	STD	Wine	High	6.83289	6.88264	-0.049753	-0.0338983	4
43	20	1	4	4	0	1	7	254	77	177	FOP	Wine	Low	7.98868	7.46761	0.521079	0.435028	77
43	20	1	4	4	0	1	8	114	-4	118	FOP	Wine	High	6.83289	6.88264	-0.049753	-0.0338983	4
43	20	1	4	4	0	1	9	32	-57	89	STD	Liquor	Low	5	6.47573	-1.47573	-0.640449	57
43	20	1	4	4	0	1	10	40	-4	44	STD	Liquor	High	5.32193	5.45943	-0.137504	-0.0909091	4
43	20	1	4	4	0	1	11	32	-57	89	FOP	Liquor	Low	5	6.47573	-1.47573	-0.640449	57
43	20	1	4	4	0	1	12	30	-14	44	FOP	Liquor	High	4.90689	5.45943	-0.552541	-0.318182	14
43	20	1	4	4	0	2	1	350	-5	355	STD	Beer	Low	8.45121	8.47168	-0.0204641	-0.0140845	5
43	20	1	4	4	0	2	2	330	153	177	STD	Beer	High	8.36632	7.46761	0.898717	0.864407	153
43	20	1	4	4	0	2	3	355	0	355	FOP	Beer	Low	8.47168	8.47168	0	0	0
43	20	1	4	4	0	2	4	174	-3	177	FOP	Beer	High	7.44294	7.46761	-0.0246621	-0.0169492	3
43	20	1	4	4	0	2	5	116	-61	177	STD	Wine	Low	6.85798	7.46761	-0.609625	-0.344633	61
43	20	1	4	4	0	2	6	190	72	118	STD	Wine	High	7.56986	6.88264	0.687213	0.610169	72
43	20	1	4	4	0	2	7	192	15	177	FOP	Wine	Low	7.58496	7.46761	0.117357	0.0847458	15
43	20	1	4	4	0	2	8	114	-4	118	FOP	Wine	High	6.83289	6.88264	-0.049753	-0.0338983	4
43	20	1	4	4	0	2	9	72	-17	89	STD	Liquor	Low	6.16993	6.47573	-0.305808	-0.191011	17
43	20	1	4	4	0	2	10	50	6	44	STD	Liquor	High	5.64386	5.45943	0.184425	0.136364	6
43	20	1	4	4	0	2	11	52	-37	89	FOP	Liquor	Low	5.70044	6.47573	-0.775294	-0.41573	37
43	20	1	4	4	0	2	12	30	-14	44	FOP	Liquor	High	4.90689	5.45943	-0.552541	-0.318182	14
44	21	1	4	4	0	1	1	240	-115	355	STD	Beer	Low	7.90689	8.47168	-0.564785	-0.323944	115
44	21	1	4	4	0	1	2	240	63	177	STD	Beer	High	7.90689	7.46761	0.439285	0.355932	63
44	21	1	4	4	0	1	3	210	-145	355	FOP	Beer	Low	7.71425	8.47168	-0.75743	-0.408451	145
44	21	1	4	4	0	1	4	210	33	177	FOP	Beer	High	7.71425	7.46761	0.24664	0.186441	33
44	21	1	4	4	0	1	5	222	45	177	STD	Wine	Low	7.79442	7.46761	0.32681	0.254237	45
44	21	1	4	4	0	1	6	250	132	118	STD	Wine	High	7.96578	6.88264	1.08314	1.11864	132
44	21	1	4	4	0	1	7	174	-3	177	FOP	Wine	Low	7.44294	7.46761	-0.0246621	-0.0169492	3
44	21	1	4	4	0	1	8	194	76	118	FOP	Wine	High	7.59991	6.88264	0.71727	0.644068	76
44	21	1	4	4	0	1	9	32	-57	89	STD	Liquor	Low	5	6.47573	-1.47573	-0.640449	57
44	21	1	4	4	0	1	10	112	68	44	STD	Liquor	High	6.80735	5.45943	1.34792	1.54545	68
44	21	1	4	4	0	1	11	30	-59	89	FOP	Liquor	Low	4.90689	6.47573	-1.56884	-0.662921	59
44	21	1	4	4	0	1	12	30	-14	44	FOP	Liquor	High	4.90689	5.45943	-0.552541	-0.318182	14
44	21	1	4	4	0	2	1	330	-25	355	STD	Beer	Low	8.36632	8.47168	-0.105353	-0.0704225	25
44	21	1	4	4	0	2	2	355	178	177	STD	Beer	High	8.47168	7.46761	1.00407	1.00565	178
44	21	1	4	4	0	2	3	355	0	355	FOP	Beer	Low	8.47168	8.47168	0	0	0
44	21	1	4	4	0	2	4	168	-9	177	FOP	Beer	High	7.39232	7.46761	-0.0752881	-0.0508475	9
44	21	1	4	4	0	2	5	102	-75	177	STD	Wine	Low	6.67243	7.46761	-0.79518	-0.423729	75
44	21	1	4	4	0	2	6	232	114	118	STD	Wine	High	7.85798	6.88264	0.975338	0.966102	114
44	21	1	4	4	0	2	7	212	35	177	FOP	Wine	Low	7.72792	7.46761	0.260315	0.19774	35
44	21	1	4	4	0	2	8	160	42	118	FOP	Wine	High	7.32193	6.88264	0.439285	0.355932	42
44	21	1	4	4	0	2	9	30	-59	89	STD	Liquor	Low	4.90689	6.47573	-1.56884	-0.662921	59
44	21	1	4	4	0	2	10	28	-16	44	STD	Liquor	High	4.80735	5.45943	-0.652077	-0.363636	16
44	21	1	4	4	0	2	11	54	-35	89	FOP	Liquor	Low	5.75489	6.47573	-0.720846	-0.393258	35
44	21	1	4	4	0	2	12	44	0	44	FOP	Liquor	High	5.45943	5.45943	0	0	0
45	21	1	4	4	0	1	1	355	0	355	STD	Beer	Low	8.47168	8.47168	0	0	0
45	21	1	4	4	0	1	2	176	-1	177	STD	Beer	High	7.45943	7.46761	-0.00817393	-0.00564972	1
45	21	1	4	4	0	1	3	355	0	355	FOP	Beer	Low	8.47168	8.47168	0	0	0
45	21	1	4	4	0	1	4	355	178	177	FOP	Beer	High	8.47168	7.46761	1.00407	1.00565	178
45	21	1	4	4	0	1	5	210	33	177	STD	Wine	Low	7.71425	7.46761	0.24664	0.186441	33
45	21	1	4	4	0	1	6	138	20	118	STD	Wine	High	7.10852	6.88264	0.225881	0.169492	20
45	21	1	4	4	0	1	7	202	25	177	FOP	Wine	Low	7.65821	7.46761	0.190606	0.141243	25
45	21	1	4	4	0	1	8	140	22	118	FOP	Wine	High	7.12928	6.88264	0.24664	0.186441	22
45	21	1	4	4	0	1	9	28	-61	89	STD	Liquor	Low	4.80735	6.47573	-1.66838	-0.685393	61
45	21	1	4	4	0	1	10	42	-2	44	STD	Liquor	High	5.39232	5.45943	-0.0671142	-0.0454545	2
45	21	1	4	4	0	1	11	62	-27	89	FOP	Liquor	Low	5.9542	6.47573	-0.521537	-0.303371	27
45	21	1	4	4	0	1	12	54	10	44	FOP	Liquor	High	5.75489	5.45943	0.295456	0.227273	10
45	21	1	4	4	0	2	1	355	0	355	STD	Beer	Low	8.47168	8.47168	0	0	0
45	21	1	4	4	0	2	2	150	-27	177	STD	Beer	High	7.22882	7.46761	-0.238787	-0.152542	27
45	21	1	4	4	0	2	3	355	0	355	FOP	Beer	Low	8.47168	8.47168	0	0	0
45	21	1	4	4	0	2	4	172	-5	177	FOP	Beer	High	7.42626	7.46761	-0.0413408	-0.0282486	5
45	21	1	4	4	0	2	5	240	63	177	STD	Wine	Low	7.90689	7.46761	0.439285	0.355932	63
45	21	1	4	4	0	2	6	160	42	118	STD	Wine	High	7.32193	6.88264	0.439285	0.355932	42
45	21	1	4	4	0	2	7	150	-27	177	FOP	Wine	Low	7.22882	7.46761	-0.238787	-0.152542	27
45	21	1	4	4	0	2	8	160	42	118	FOP	Wine	High	7.32193	6.88264	0.439285	0.355932	42
45	21	1	4	4	0	2	9	66	-23	89	STD	Liquor	Low	6.04439	6.47573	-0.431339	-0.258427	23
45	21	1	4	4	0	2	10	44	0	44	STD	Liquor	High	5.45943	5.45943	0	0	0
45	21	1	4	4	0	2	11	70	-19	89	FOP	Liquor	Low	6.12928	6.47573	-0.34645	-0.213483	19
45	21	1	4	4	0	2	12	44	0	44	FOP	Liquor	High	5.45943	5.45943	0	0	0
46	22	0	4	4	0	1	1	355	0	355	STD	Beer	Low	8.47168	8.47168	0	0	0
46	22	0	4	4	0	1	2	300	123	177	STD	Beer	High	8.22882	7.46761	0.761213	0.694915	123
46	22	0	4	4	0	1	3	355	0	355	FOP	Beer	Low	8.47168	8.47168	0	0	0
46	22	0	4	4	0	1	4	250	73	177	FOP	Beer	High	7.96578	7.46761	0.498179	0.412429	73
46	22	0	4	4	0	1	5	232	55	177	STD	Wine	Low	7.85798	7.46761	0.390375	0.310734	55
46	22	0	4	4	0	1	6	170	52	118	STD	Wine	High	7.40939	6.88264	0.526748	0.440678	52
46	22	0	4	4	0	1	7	246	69	177	FOP	Wine	Low	7.94251	7.46761	0.474909	0.389831	69
46	22	0	4	4	0	1	8	210	92	118	FOP	Wine	High	7.71425	6.88264	0.831602	0.779661	92
46	22	0	4	4	0	1	9	104	15	89	STD	Liquor	Low	6.70044	6.47573	0.224706	0.168539	15
46	22	0	4	4	0	1	10	80	36	44	STD	Liquor	High	6.32193	5.45943	0.862496	0.818182	36
46	22	0	4	4	0	1	11	136	47	89	FOP	Liquor	Low	7.08746	6.47573	0.611729	0.52809	47
46	22	0	4	4	0	1	12	74	30	44	FOP	Liquor	High	6.20945	5.45943	0.750022	0.681818	30
46	22	0	4	4	0	2	1	355	0	355	STD	Beer	Low	8.47168	8.47168	0	0	0
46	22	0	4	4	0	2	2	218	41	177	STD	Beer	High	7.76818	7.46761	0.300579	0.231638	41
46	22	0	4	4	0	2	3	355	0	355	FOP	Beer	Low	8.47168	8.47168	0	0	0
46	22	0	4	4	0	2	4	170	-7	177	FOP	Beer	High	7.40939	7.46761	-0.0582146	-0.039548	7
46	22	0	4	4	0	2	5	214	37	177	STD	Wine	Low	7.74147	7.46761	0.273861	0.20904	37
46	22	0	4	4	0	2	6	120	2	118	STD	Wine	High	6.90689	6.88264	0.0242475	0.0169492	2
46	22	0	4	4	0	2	7	162	-15	177	FOP	Wine	Low	7.33985	7.46761	-0.127756	-0.0847458	15
46	22	0	4	4	0	2	8	170	52	118	FOP	Wine	High	7.40939	6.88264	0.526748	0.440678	52
46	22	0	4	4	0	2	9	130	41	89	STD	Liquor	Low	7.02237	6.47573	0.546634	0.460674	41
46	22	0	4	4	0	2	10	90	46	44	STD	Liquor	High	6.49185	5.45943	1.03242	1.04545	46
46	22	0	4	4	0	2	11	112	23	89	FOP	Liquor	Low	6.80735	6.47573	0.331621	0.258427	23
46	22	0	4	4	0	2	12	94	50	44	FOP	Liquor	High	6.55459	5.45943	1.09516	1.13636	50
47	21	0	4	4	0	1	1	355	0	355	STD	Beer	Low	8.47168	8.47168	0	0	0
47	21	0	4	4	0	1	2	186	9	177	STD	Beer	High	7.53916	7.46761	0.0715533	0.0508475	9
47	21	0	4	4	0	1	3	355	0	355	FOP	Beer	Low	8.47168	8.47168	0	0	0
47	21	0	4	4	0	1	4	174	-3	177	FOP	Beer	High	7.44294	7.46761	-0.0246621	-0.0169492	3
47	21	0	4	4	0	1	5	200	23	177	STD	Wine	Low	7.64386	7.46761	0.176251	0.129944	23
47	21	0	4	4	0	1	6	178	60	118	STD	Wine	High	7.47573	6.88264	0.59309	0.508475	60
47	21	0	4	4	0	1	7	198	21	177	FOP	Wine	Low	7.62936	7.46761	0.161751	0.118644	21
47	21	0	4	4	0	1	8	160	42	118	FOP	Wine	High	7.32193	6.88264	0.439285	0.355932	42
47	21	0	4	4	0	1	9	40	-49	89	STD	Liquor	Low	5.32193	6.47573	-1.15381	-0.550562	49
47	21	0	4	4	0	1	10	30	-14	44	STD	Liquor	High	4.90689	5.45943	-0.552541	-0.318182	14
47	21	0	4	4	0	1	11	52	-37	89	FOP	Liquor	Low	5.70044	6.47573	-0.775294	-0.41573	37
47	21	0	4	4	0	1	12	26	-18	44	FOP	Liquor	High	4.70044	5.45943	-0.758992	-0.409091	18
47	21	0	4	4	0	2	1	355	0	355	STD	Beer	Low	8.47168	8.47168	0	0	0
47	21	0	4	4	0	2	2	190	13	177	STD	Beer	High	7.56986	7.46761	0.10225	0.0734463	13
47	21	0	4	4	0	2	3	355	0	355	FOP	Beer	Low	8.47168	8.47168	0	0	0
47	21	0	4	4	0	2	4	180	3	177	FOP	Beer	High	7.49185	7.46761	0.0242475	0.0169492	3
47	21	0	4	4	0	2	5	160	-17	177	STD	Wine	Low	7.32193	7.46761	-0.145677	-0.0960452	17
47	21	0	4	4	0	2	6	150	32	118	STD	Wine	High	7.22882	6.88264	0.346176	0.271186	32
47	21	0	4	4	0	2	7	212	35	177	FOP	Wine	Low	7.72792	7.46761	0.260315	0.19774	35
47	21	0	4	4	0	2	8	136	18	118	FOP	Wine	High	7.08746	6.88264	0.20482	0.152542	18
47	21	0	4	4	0	2	9	40	-49	89	STD	Liquor	Low	5.32193	6.47573	-1.15381	-0.550562	49
47	21	0	4	4	0	2	10	34	-10	44	STD	Liquor	High	5.08746	5.45943	-0.371969	-0.227273	10
47	21	0	4	4	0	2	11	68	-21	89	FOP	Liquor	Low	6.08746	6.47573	-0.388271	-0.235955	21
47	21	0	4	4	0	2	12	32	-12	44	FOP	Liquor	High	5	5.45943	-0.459432	-0.272727	12
48	24	0	2	4	0	1	1	355	0	355	STD	Beer	Low	8.47168	8.47168	0	0	0
48	24	0	2	4	0	1	2	240	63	177	STD	Beer	High	7.90689	7.46761	0.439285	0.355932	63
48	24	0	2	4	0	1	3	355	0	355	FOP	Beer	Low	8.47168	8.47168	0	0	0
48	24	0	2	4	0	1	4	170	-7	177	FOP	Beer	High	7.40939	7.46761	-0.0582146	-0.039548	7
48	24	0	2	4	0	1	5	215	38	177	STD	Wine	Low	7.74819	7.46761	0.280587	0.214689	38
48	24	0	2	4	0	1	6	150	32	118	STD	Wine	High	7.22882	6.88264	0.346176	0.271186	32
48	24	0	2	4	0	1	7	122	-55	177	FOP	Wine	Low	6.93074	7.46761	-0.536868	-0.310734	55
48	24	0	2	4	0	1	8	112	-6	118	FOP	Wine	High	6.80735	6.88264	-0.0752881	-0.0508475	6
48	24	0	2	4	0	1	9	70	-19	89	STD	Liquor	Low	6.12928	6.47573	-0.34645	-0.213483	19
48	24	0	2	4	0	1	10	42	-2	44	STD	Liquor	High	5.39232	5.45943	-0.0671142	-0.0454545	2
48	24	0	2	4	0	1	11	54	-35	89	FOP	Liquor	Low	5.75489	6.47573	-0.720846	-0.393258	35
48	24	0	2	4	0	1	12	20	-24	44	FOP	Liquor	High	4.32193	5.45943	-1.1375	-0.545455	24
48	24	0	2	4	0	2	1	355	0	355	STD	Beer	Low	8.47168	8.47168	0	0	0
48	24	0	2	4	0	2	2	190	13	177	STD	Beer	High	7.56986	7.46761	0.10225	0.0734463	13
48	24	0	2	4	0	2	3	355	0	355	FOP	Beer	Low	8.47168	8.47168	0	0	0
48	24	0	2	4	0	2	4	180	3	177	FOP	Beer	High	7.49185	7.46761	0.0242475	0.0169492	3
48	24	0	2	4	0	2	5	170	-7	177	STD	Wine	Low	7.40939	7.46761	-0.0582146	-0.039548	7
48	24	0	2	4	0	2	6	90	-28	118	STD	Wine	High	6.49185	6.88264	-0.39079	-0.237288	28
48	24	0	2	4	0	2	7	130	-47	177	FOP	Wine	Low	7.02237	7.46761	-0.445238	-0.265537	47
48	24	0	2	4	0	2	8	90	-28	118	FOP	Wine	High	6.49185	6.88264	-0.39079	-0.237288	28
48	24	0	2	4	0	2	9	62	-27	89	STD	Liquor	Low	5.9542	6.47573	-0.521537	-0.303371	27
48	24	0	2	4	0	2	10	38	-6	44	STD	Liquor	High	5.24793	5.45943	-0.211504	-0.136364	6
48	24	0	2	4	0	2	11	50	-39	89	FOP	Liquor	Low	5.64386	6.47573	-0.831877	-0.438202	39
48	24	0	2	4	0	2	12	56	12	44	FOP	Liquor	High	5.80735	5.45943	0.347923	0.272727	12
49	24	1	2	4	0	1	1	212	-143	355	STD	Beer	Low	7.72792	8.47168	-0.743755	-0.402817	143
49	24	1	2	4	0	1	2	114	-63	177	STD	Beer	High	6.83289	7.46761	-0.634716	-0.355932	63
49	24	1	2	4	0	1	3	355	0	355	FOP	Beer	Low	8.47168	8.47168	0	0	0
49	24	1	2	4	0	1	4	194	17	177	FOP	Beer	High	7.59991	7.46761	0.132307	0.0960452	17
49	24	1	2	4	0	1	5	138	-39	177	STD	Wine	Low	7.10852	7.46761	-0.359081	-0.220339	39
49	24	1	2	4	0	1	6	130	12	118	STD	Wine	High	7.02237	6.88264	0.139725	0.101695	12
49	24	1	2	4	0	1	7	152	-25	177	FOP	Wine	Low	7.24793	7.46761	-0.219678	-0.141243	25
49	24	1	2	4	0	1	8	100	-18	118	FOP	Wine	High	6.64386	6.88264	-0.238787	-0.152542	18
49	24	1	2	4	0	1	9	40	-49	89	STD	Liquor	Low	5.32193	6.47573	-1.15381	-0.550562	49
49	24	1	2	4	0	1	10	26	-18	44	STD	Liquor	High	4.70044	5.45943	-0.758992	-0.409091	18
49	24	1	2	4	0	1	11	90	1	89	FOP	Liquor	Low	6.49185	6.47573	0.0161197	0.011236	1
49	24	1	2	4	0	1	12	28	-16	44	FOP	Liquor	High	4.80735	5.45943	-0.652077	-0.363636	16
49	24	1	2	4	0	2	1	182	-173	355	STD	Beer	Low	7.50779	8.47168	-0.963881	-0.487324	173
49	24	1	2	4	0	2	2	104	-73	177	STD	Beer	High	6.70044	7.46761	-0.767166	-0.412429	73
49	24	1	2	4	0	2	3	355	0	355	FOP	Beer	Low	8.47168	8.47168	0	0	0
49	24	1	2	4	0	2	4	182	5	177	FOP	Beer	High	7.50779	7.46761	0.0401891	0.0282486	5
49	24	1	2	4	0	2	5	130	-47	177	STD	Wine	Low	7.02237	7.46761	-0.445238	-0.265537	47
49	24	1	2	4	0	2	6	128	10	118	STD	Wine	High	7	6.88264	0.117357	0.0847458	10
49	24	1	2	4	0	2	7	152	-25	177	FOP	Wine	Low	7.24793	7.46761	-0.219678	-0.141243	25
49	24	1	2	4	0	2	8	52	-66	118	FOP	Wine	High	5.70044	6.88264	-1.1822	-0.559322	66
49	24	1	2	4	0	2	9	54	-35	89	STD	Liquor	Low	5.75489	6.47573	-0.720846	-0.393258	35
49	24	1	2	4	0	2	10	26	-18	44	STD	Liquor	High	4.70044	5.45943	-0.758992	-0.409091	18
49	24	1	2	4	0	2	11	94	5	89	FOP	Liquor	Low	6.55459	6.47573	0.0788554	0.0561798	5
49	24	1	2	4	0	2	12	36	-8	44	FOP	Liquor	High	5.16993	5.45943	-0.289507	-0.181818	8
50	22	0	4	4	0	1	1	355	0	355	STD	Beer	Low	8.47168	8.47168	0	0	0
50	22	0	4	4	0	1	2	355	178	177	STD	Beer	High	8.47168	7.46761	1.00407	1.00565	178
50	22	0	4	4	0	1	3	355	0	355	FOP	Beer	Low	8.47168	8.47168	0	0	0
50	22	0	4	4	0	1	4	355	178	177	FOP	Beer	High	8.47168	7.46761	1.00407	1.00565	178
50	22	0	4	4	0	1	5	220	43	177	STD	Wine	Low	7.78136	7.46761	0.313754	0.242938	43
50	22	0	4	4	0	1	6	252	134	118	STD	Wine	High	7.97728	6.88264	1.09464	1.13559	134
50	22	0	4	4	0	1	7	234	57	177	FOP	Wine	Low	7.87036	7.46761	0.402759	0.322034	57
50	22	0	4	4	0	1	8	110	-8	118	FOP	Wine	High	6.78136	6.88264	-0.101283	-0.0677966	8
50	22	0	4	4	0	1	9	70	-19	89	STD	Liquor	Low	6.12928	6.47573	-0.34645	-0.213483	19
50	22	0	4	4	0	1	10	40	-4	44	STD	Liquor	High	5.32193	5.45943	-0.137504	-0.0909091	4
50	22	0	4	4	0	1	11	70	-19	89	FOP	Liquor	Low	6.12928	6.47573	-0.34645	-0.213483	19
50	22	0	4	4	0	1	12	52	8	44	FOP	Liquor	High	5.70044	5.45943	0.241008	0.181818	8
50	22	0	4	4	0	2	1	355	0	355	STD	Beer	Low	8.47168	8.47168	0	0	0
50	22	0	4	4	0	2	2	355	178	177	STD	Beer	High	8.47168	7.46761	1.00407	1.00565	178
50	22	0	4	4	0	2	3	355	0	355	FOP	Beer	Low	8.47168	8.47168	0	0	0
50	22	0	4	4	0	2	4	355	178	177	FOP	Beer	High	8.47168	7.46761	1.00407	1.00565	178
50	22	0	4	4	0	2	5	176	-1	177	STD	Wine	Low	7.45943	7.46761	-0.00817393	-0.00564972	1
50	22	0	4	4	0	2	6	234	116	118	STD	Wine	High	7.87036	6.88264	0.987722	0.983051	116
50	22	0	4	4	0	2	7	248	71	177	FOP	Wine	Low	7.9542	7.46761	0.486591	0.40113	71
50	22	0	4	4	0	2	8	90	-28	118	FOP	Wine	High	6.49185	6.88264	-0.39079	-0.237288	28
50	22	0	4	4	0	2	9	38	-51	89	STD	Liquor	Low	5.24793	6.47573	-1.22781	-0.573034	51
50	22	0	4	4	0	2	10	32	-12	44	STD	Liquor	High	5	5.45943	-0.459432	-0.272727	12
50	22	0	4	4	0	2	11	66	-23	89	FOP	Liquor	Low	6.04439	6.47573	-0.431339	-0.258427	23
50	22	0	4	4	0	2	12	30	-14	44	FOP	Liquor	High	4.90689	5.45943	-0.552541	-0.318182	14
51	20	1	2	4	0	1	1	355	0	355	STD	Beer	Low	8.47168	8.47168	0	0	0
51	20	1	2	4	0	1	2	355	178	177	STD	Beer	High	8.47168	7.46761	1.00407	1.00565	178
51	20	1	2	4	0	1	3	355	0	355	FOP	Beer	Low	8.47168	8.47168	0	0	0
51	20	1	2	4	0	1	4	186	9	177	FOP	Beer	High	7.53916	7.46761	0.0715533	0.0508475	9
51	20	1	2	4	0	1	5	450	273	177	STD	Wine	Low	8.81378	7.46761	1.34618	1.54237	273
51	20	1	2	4	0	1	6	232	114	118	STD	Wine	High	7.85798	6.88264	0.975338	0.966102	114
51	20	1	2	4	0	1	7	214	37	177	FOP	Wine	Low	7.74147	7.46761	0.273861	0.20904	37
51	20	1	2	4	0	1	8	138	20	118	FOP	Wine	High	7.10852	6.88264	0.225881	0.169492	20
51	20	1	2	4	0	1	9	198	109	89	STD	Liquor	Low	7.62936	6.47573	1.15362	1.22472	109
51	20	1	2	4	0	1	10	142	98	44	STD	Liquor	High	7.14975	5.45943	1.69032	2.22727	98
51	20	1	2	4	0	1	11	54	-35	89	FOP	Liquor	Low	5.75489	6.47573	-0.720846	-0.393258	35
51	20	1	2	4	0	1	12	100	56	44	FOP	Liquor	High	6.64386	5.45943	1.18442	1.27273	56
51	20	1	2	4	0	2	1	355	0	355	STD	Beer	Low	8.47168	8.47168	0	0	0
51	20	1	2	4	0	2	2	355	178	177	STD	Beer	High	8.47168	7.46761	1.00407	1.00565	178
51	20	1	2	4	0	2	3	355	0	355	FOP	Beer	Low	8.47168	8.47168	0	0	0
51	20	1	2	4	0	2	4	158	-19	177	FOP	Beer	High	7.30378	7.46761	-0.163825	-0.107345	19
51	20	1	2	4	0	2	5	440	263	177	STD	Wine	Low	8.78136	7.46761	1.31375	1.48588	263
51	20	1	2	4	0	2	6	202	84	118	STD	Wine	High	7.65821	6.88264	0.775568	0.711864	84
51	20	1	2	4	0	2	7	164	-13	177	FOP	Wine	Low	7.35755	7.46761	-0.110054	-0.0734463	13
51	20	1	2	4	0	2	8	128	10	118	FOP	Wine	High	7	6.88264	0.117357	0.0847458	10
51	20	1	2	4	0	2	9	188	99	89	STD	Liquor	Low	7.55459	6.47573	1.07886	1.11236	99
51	20	1	2	4	0	2	10	98	54	44	STD	Liquor	High	6.61471	5.45943	1.15528	1.22727	54
51	20	1	2	4	0	2	11	52	-37	89	FOP	Liquor	Low	5.70044	6.47573	-0.775294	-0.41573	37
51	20	1	2	4	0	2	12	40	-4	44	FOP	Liquor	High	5.32193	5.45943	-0.137504	-0.0909091	4
52	19	1	2	3	0	1	1	268	-87	355	STD	Beer	Low	8.06609	8.47168	-0.405586	-0.24507	87
52	19	1	2	3	0	1	2	140	-37	177	STD	Beer	High	7.12928	7.46761	-0.338323	-0.20904	37
52	19	1	2	3	0	1	3	192	-163	355	FOP	Beer	Low	7.58496	8.47168	-0.886713	-0.459155	163
52	19	1	2	3	0	1	4	188	11	177	FOP	Beer	High	7.55459	7.46761	0.0869833	0.0621469	11
52	19	1	2	3	0	1	5	130	-47	177	STD	Wine	Low	7.02237	7.46761	-0.445238	-0.265537	47
52	19	1	2	3	0	1	6	178	60	118	STD	Wine	High	7.47573	6.88264	0.59309	0.508475	60
52	19	1	2	3	0	1	7	212	35	177	FOP	Wine	Low	7.72792	7.46761	0.260315	0.19774	35
52	19	1	2	3	0	1	8	178	60	118	FOP	Wine	High	7.47573	6.88264	0.59309	0.508475	60
52	19	1	2	3	0	1	9	96	7	89	STD	Liquor	Low	6.58496	6.47573	0.109229	0.0786517	7
52	19	1	2	3	0	1	10	70	26	44	STD	Liquor	High	6.12928	5.45943	0.669851	0.590909	26
52	19	1	2	3	0	1	11	88	-1	89	FOP	Liquor	Low	6.45943	6.47573	-0.0163018	-0.011236	1
52	19	1	2	3	0	1	12	76	32	44	FOP	Liquor	High	6.24793	5.45943	0.788496	0.727273	32
52	19	1	2	3	0	2	1	228	-127	355	STD	Beer	Low	7.83289	8.47168	-0.638785	-0.357746	127
52	19	1	2	3	0	2	2	118	-59	177	STD	Beer	High	6.88264	7.46761	-0.584963	-0.333333	59
52	19	1	2	3	0	2	3	250	-105	355	FOP	Beer	Low	7.96578	8.47168	-0.505891	-0.295775	105
52	19	1	2	3	0	2	4	150	-27	177	FOP	Beer	High	7.22882	7.46761	-0.238787	-0.152542	27
52	19	1	2	3	0	2	5	76	-101	177	STD	Wine	Low	6.24793	7.46761	-1.21968	-0.570621	101
52	19	1	2	3	0	2	6	100	-18	118	STD	Wine	High	6.64386	6.88264	-0.238787	-0.152542	18
52	19	1	2	3	0	2	7	176	-1	177	FOP	Wine	Low	7.45943	7.46761	-0.00817393	-0.00564972	1
52	19	1	2	3	0	2	8	134	16	118	FOP	Wine	High	7.06609	6.88264	0.183446	0.135593	16
52	19	1	2	3	0	2	9	72	-17	89	STD	Liquor	Low	6.16993	6.47573	-0.305808	-0.191011	17
52	19	1	2	3	0	2	10	60	16	44	STD	Liquor	High	5.90689	5.45943	0.447459	0.363636	16
52	19	1	2	3	0	2	11	82	-7	89	FOP	Liquor	Low	6.35755	6.47573	-0.118181	-0.0786517	7
52	19	1	2	3	0	2	12	46	2	44	FOP	Liquor	High	5.52356	5.45943	0.0641303	0.0454545	2
53	19	1	4	2	0	1	1	355	0	355	STD	Beer	Low	8.47168	8.47168	0	0	0
53	19	1	4	2	0	1	2	194	17	177	STD	Beer	High	7.59991	7.46761	0.132307	0.0960452	17
53	19	1	4	2	0	1	3	310	-45	355	FOP	Beer	Low	8.27612	8.47168	-0.195551	-0.126761	45
53	19	1	4	2	0	1	4	190	13	177	FOP	Beer	High	7.56986	7.46761	0.10225	0.0734463	13
53	19	1	4	2	0	1	5	222	45	177	STD	Wine	Low	7.79442	7.46761	0.32681	0.254237	45
53	19	1	4	2	0	1	6	92	-26	118	STD	Wine	High	6.52356	6.88264	-0.359081	-0.220339	26
53	19	1	4	2	0	1	7	270	93	177	FOP	Wine	Low	8.07682	7.46761	0.60921	0.525424	93
53	19	1	4	2	0	1	8	232	114	118	FOP	Wine	High	7.85798	6.88264	0.975338	0.966102	114
53	19	1	4	2	0	1	9	92	3	89	STD	Liquor	Low	6.52356	6.47573	0.0478285	0.0337079	3
53	19	1	4	2	0	1	10	50	6	44	STD	Liquor	High	5.64386	5.45943	0.184425	0.136364	6
53	19	1	4	2	0	1	11	74	-15	89	FOP	Liquor	Low	6.20945	6.47573	-0.26628	-0.168539	15
53	19	1	4	2	0	1	12	38	-6	44	FOP	Liquor	High	5.24793	5.45943	-0.211504	-0.136364	6
53	19	1	4	2	0	2	1	355	0	355	STD	Beer	Low	8.47168	8.47168	0	0	0
53	19	1	4	2	0	2	2	180	3	177	STD	Beer	High	7.49185	7.46761	0.0242475	0.0169492	3
53	19	1	4	2	0	2	3	355	0	355	FOP	Beer	Low	8.47168	8.47168	0	0	0
53	19	1	4	2	0	2	4	166	-11	177	FOP	Beer	High	7.37504	7.46761	-0.0925661	-0.0621469	11
53	19	1	4	2	0	2	5	174	-3	177	STD	Wine	Low	7.44294	7.46761	-0.0246621	-0.0169492	3
53	19	1	4	2	0	2	6	90	-28	118	STD	Wine	High	6.49185	6.88264	-0.39079	-0.237288	28
53	19	1	4	2	0	2	7	230	53	177	FOP	Wine	Low	7.84549	7.46761	0.377885	0.299435	53
53	19	1	4	2	0	2	8	120	2	118	FOP	Wine	High	6.90689	6.88264	0.0242475	0.0169492	2
53	19	1	4	2	0	2	9	78	-11	89	STD	Liquor	Low	6.2854	6.47573	-0.190331	-0.123596	11
53	19	1	4	2	0	2	10	50	6	44	STD	Liquor	High	5.64386	5.45943	0.184425	0.136364	6
53	19	1	4	2	0	2	11	58	-31	89	FOP	Liquor	Low	5.85798	6.47573	-0.617752	-0.348315	31
53	19	1	4	2	0	2	12	40	-4	44	FOP	Liquor	High	5.32193	5.45943	-0.137504	-0.0909091	4
54	22	0	4	4	0	1	1	355	0	355	STD	Beer	Low	8.47168	8.47168	0	0	0
54	22	0	4	4	0	1	2	355	178	177	STD	Beer	High	8.47168	7.46761	1.00407	1.00565	178
54	22	0	4	4	0	1	3	355	0	355	FOP	Beer	Low	8.47168	8.47168	0	0	0
54	22	0	4	4	0	1	4	300	123	177	FOP	Beer	High	8.22882	7.46761	0.761213	0.694915	123
54	22	0	4	4	0	1	5	450	273	177	STD	Wine	Low	8.81378	7.46761	1.34618	1.54237	273
54	22	0	4	4	0	1	6	360	242	118	STD	Wine	High	8.49185	6.88264	1.60921	2.05085	242
54	22	0	4	4	0	1	7	410	233	177	FOP	Wine	Low	8.67948	7.46761	1.21187	1.31638	233
54	22	0	4	4	0	1	8	380	262	118	FOP	Wine	High	8.56986	6.88264	1.68721	2.22034	262
54	22	0	4	4	0	1	9	108	19	89	STD	Liquor	Low	6.75489	6.47573	0.279154	0.213483	19
54	22	0	4	4	0	1	10	54	10	44	STD	Liquor	High	5.75489	5.45943	0.295456	0.227273	10
54	22	0	4	4	0	1	11	140	51	89	FOP	Liquor	Low	7.12928	6.47573	0.65355	0.573034	51
54	22	0	4	4	0	1	12	88	44	44	FOP	Liquor	High	6.45943	5.45943	1	1	44
54	22	0	4	4	0	2	1	355	0	355	STD	Beer	Low	8.47168	8.47168	0	0	0
54	22	0	4	4	0	2	2	355	178	177	STD	Beer	High	8.47168	7.46761	1.00407	1.00565	178
54	22	0	4	4	0	2	3	355	0	355	FOP	Beer	Low	8.47168	8.47168	0	0	0
54	22	0	4	4	0	2	4	355	178	177	FOP	Beer	High	8.47168	7.46761	1.00407	1.00565	178
54	22	0	4	4	0	2	5	450	273	177	STD	Wine	Low	8.81378	7.46761	1.34618	1.54237	273
54	22	0	4	4	0	2	6	350	232	118	STD	Wine	High	8.45121	6.88264	1.56857	1.9661	232
54	22	0	4	4	0	2	7	360	183	177	FOP	Wine	Low	8.49185	7.46761	1.02425	1.0339	183
54	22	0	4	4	0	2	8	240	122	118	FOP	Wine	High	7.90689	6.88264	1.02425	1.0339	122
54	22	0	4	4	0	2	9	140	51	89	STD	Liquor	Low	7.12928	6.47573	0.65355	0.573034	51
54	22	0	4	4	0	2	10	48	4	44	STD	Liquor	High	5.58496	5.45943	0.125531	0.0909091	4
54	22	0	4	4	0	2	11	120	31	89	FOP	Liquor	Low	6.90689	6.47573	0.431157	0.348315	31
54	22	0	4	4	0	2	12	68	24	44	FOP	Liquor	High	6.08746	5.45943	0.628031	0.545455	24
55	21	1	4	4	0	1	1	355	0	355	STD	Beer	Low	8.47168	8.47168	0	0	0
55	21	1	4	4	0	1	2	355	178	177	STD	Beer	High	8.47168	7.46761	1.00407	1.00565	178
55	21	1	4	4	0	1	3	355	0	355	FOP	Beer	Low	8.47168	8.47168	0	0	0
55	21	1	4	4	0	1	4	190	13	177	FOP	Beer	High	7.56986	7.46761	0.10225	0.0734463	13
55	21	1	4	4	0	1	5	170	-7	177	STD	Wine	Low	7.40939	7.46761	-0.0582146	-0.039548	7
55	21	1	4	4	0	1	6	146	28	118	STD	Wine	High	7.18982	6.88264	0.307182	0.237288	28
55	21	1	4	4	0	1	7	150	-27	177	FOP	Wine	Low	7.22882	7.46761	-0.238787	-0.152542	27
55	21	1	4	4	0	1	8	150	32	118	FOP	Wine	High	7.22882	6.88264	0.346176	0.271186	32
55	21	1	4	4	0	1	9	70	-19	89	STD	Liquor	Low	6.12928	6.47573	-0.34645	-0.213483	19
55	21	1	4	4	0	1	10	54	10	44	STD	Liquor	High	5.75489	5.45943	0.295456	0.227273	10
55	21	1	4	4	0	1	11	50	-39	89	FOP	Liquor	Low	5.64386	6.47573	-0.831877	-0.438202	39
55	21	1	4	4	0	1	12	62	18	44	FOP	Liquor	High	5.9542	5.45943	0.494765	0.409091	18
55	21	1	4	4	0	2	1	355	0	355	STD	Beer	Low	8.47168	8.47168	0	0	0
55	21	1	4	4	0	2	2	355	178	177	STD	Beer	High	8.47168	7.46761	1.00407	1.00565	178
55	21	1	4	4	0	2	3	355	0	355	FOP	Beer	Low	8.47168	8.47168	0	0	0
55	21	1	4	4	0	2	4	184	7	177	FOP	Beer	High	7.52356	7.46761	0.0559564	0.039548	7
55	21	1	4	4	0	2	5	170	-7	177	STD	Wine	Low	7.40939	7.46761	-0.0582146	-0.039548	7
55	21	1	4	4	0	2	6	158	40	118	STD	Wine	High	7.30378	6.88264	0.421138	0.338983	40
55	21	1	4	4	0	2	7	160	-17	177	FOP	Wine	Low	7.32193	7.46761	-0.145677	-0.0960452	17
55	21	1	4	4	0	2	8	146	28	118	FOP	Wine	High	7.18982	6.88264	0.307182	0.237288	28
55	21	1	4	4	0	2	9	80	-9	89	STD	Liquor	Low	6.32193	6.47573	-0.153805	-0.101124	9
55	21	1	4	4	0	2	10	70	26	44	STD	Liquor	High	6.12928	5.45943	0.669851	0.590909	26
55	21	1	4	4	0	2	11	70	-19	89	FOP	Liquor	Low	6.12928	6.47573	-0.34645	-0.213483	19
55	21	1	4	4	0	2	12	64	20	44	FOP	Liquor	High	6	5.45943	0.540568	0.454545	20
56	21	1	4	4	0	1	1	355	0	355	STD	Beer	Low	8.47168	8.47168	0	0	0
56	21	1	4	4	0	1	2	140	-37	177	STD	Beer	High	7.12928	7.46761	-0.338323	-0.20904	37
56	21	1	4	4	0	1	3	355	0	355	FOP	Beer	Low	8.47168	8.47168	0	0	0
56	21	1	4	4	0	1	4	160	-17	177	FOP	Beer	High	7.32193	7.46761	-0.145677	-0.0960452	17
56	21	1	4	4	0	1	5	182	5	177	STD	Wine	Low	7.50779	7.46761	0.0401891	0.0282486	5
56	21	1	4	4	0	1	6	70	-48	118	STD	Wine	High	6.12928	6.88264	-0.75336	-0.40678	48
56	21	1	4	4	0	1	7	100	-77	177	FOP	Wine	Low	6.64386	7.46761	-0.823749	-0.435028	77
56	21	1	4	4	0	1	8	72	-46	118	FOP	Wine	High	6.16993	6.88264	-0.712718	-0.389831	46
56	21	1	4	4	0	1	9	32	-57	89	STD	Liquor	Low	5	6.47573	-1.47573	-0.640449	57
56	21	1	4	4	0	1	10	20	-24	44	STD	Liquor	High	4.32193	5.45943	-1.1375	-0.545455	24
56	21	1	4	4	0	1	11	66	-23	89	FOP	Liquor	Low	6.04439	6.47573	-0.431339	-0.258427	23
56	21	1	4	4	0	1	12	14	-30	44	FOP	Liquor	High	3.80735	5.45943	-1.65208	-0.681818	30
56	21	1	4	4	0	2	1	355	0	355	STD	Beer	Low	8.47168	8.47168	0	0	0
56	21	1	4	4	0	2	2	200	23	177	STD	Beer	High	7.64386	7.46761	0.176251	0.129944	23
56	21	1	4	4	0	2	3	355	0	355	FOP	Beer	Low	8.47168	8.47168	0	0	0
56	21	1	4	4	0	2	4	178	1	177	FOP	Beer	High	7.47573	7.46761	0.00812788	0.00564972	1
56	21	1	4	4	0	2	5	152	-25	177	STD	Wine	Low	7.24793	7.46761	-0.219678	-0.141243	25
56	21	1	4	4	0	2	6	60	-58	118	STD	Wine	High	5.90689	6.88264	-0.975752	-0.491525	58
56	21	1	4	4	0	2	7	112	-65	177	FOP	Wine	Low	6.80735	7.46761	-0.660251	-0.367232	65
56	21	1	4	4	0	2	8	72	-46	118	FOP	Wine	High	6.16993	6.88264	-0.712718	-0.389831	46
56	21	1	4	4	0	2	9	36	-53	89	STD	Liquor	Low	5.16993	6.47573	-1.30581	-0.595506	53
56	21	1	4	4	0	2	10	20	-24	44	STD	Liquor	High	4.32193	5.45943	-1.1375	-0.545455	24
56	21	1	4	4	0	2	11	40	-49	89	FOP	Liquor	Low	5.32193	6.47573	-1.15381	-0.550562	49
56	21	1	4	4	0	2	12	16	-28	44	FOP	Liquor	High	4	5.45943	-1.45943	-0.636364	28
57	18	1	4	2	0	1	1	300	-55	355	STD	Beer	Low	8.22882	8.47168	-0.242857	-0.15493	55
57	18	1	4	2	0	1	2	250	73	177	STD	Beer	High	7.96578	7.46761	0.498179	0.412429	73
57	18	1	4	2	0	1	3	270	-85	355	FOP	Beer	Low	8.07682	8.47168	-0.39486	-0.239437	85
57	18	1	4	2	0	1	4	355	178	177	FOP	Beer	High	8.47168	7.46761	1.00407	1.00565	178
57	18	1	4	2	0	1	5	110	-67	177	STD	Wine	Low	6.78136	7.46761	-0.686246	-0.378531	67
57	18	1	4	2	0	1	6	250	132	118	STD	Wine	High	7.96578	6.88264	1.08314	1.11864	132
57	18	1	4	2	0	1	7	230	53	177	FOP	Wine	Low	7.84549	7.46761	0.377885	0.299435	53
57	18	1	4	2	0	1	8	174	56	118	FOP	Wine	High	7.44294	6.88264	0.5603	0.474576	56
57	18	1	4	2	0	1	9	76	-13	89	STD	Liquor	Low	6.24793	6.47573	-0.227806	-0.146067	13
57	18	1	4	2	0	1	10	76	32	44	STD	Liquor	High	6.24793	5.45943	0.788496	0.727273	32
57	18	1	4	2	0	1	11	66	-23	89	FOP	Liquor	Low	6.04439	6.47573	-0.431339	-0.258427	23
57	18	1	4	2	0	1	12	66	22	44	FOP	Liquor	High	6.04439	5.45943	0.584963	0.5	22
57	18	1	4	2	0	2	1	355	0	355	STD	Beer	Low	8.47168	8.47168	0	0	0
57	18	1	4	2	0	2	2	210	33	177	STD	Beer	High	7.71425	7.46761	0.24664	0.186441	33
57	18	1	4	2	0	2	3	355	0	355	FOP	Beer	Low	8.47168	8.47168	0	0	0
57	18	1	4	2	0	2	4	168	-9	177	FOP	Beer	High	7.39232	7.46761	-0.0752881	-0.0508475	9
57	18	1	4	2	0	2	5	168	-9	177	STD	Wine	Low	7.39232	7.46761	-0.0752881	-0.0508475	9
57	18	1	4	2	0	2	6	120	2	118	STD	Wine	High	6.90689	6.88264	0.0242475	0.0169492	2
57	18	1	4	2	0	2	7	220	43	177	FOP	Wine	Low	7.78136	7.46761	0.313754	0.242938	43
57	18	1	4	2	0	2	8	182	64	118	FOP	Wine	High	7.50779	6.88264	0.625152	0.542373	64
57	18	1	4	2	0	2	9	96	7	89	STD	Liquor	Low	6.58496	6.47573	0.109229	0.0786517	7
57	18	1	4	2	0	2	10	90	46	44	STD	Liquor	High	6.49185	5.45943	1.03242	1.04545	46
57	18	1	4	2	0	2	11	136	47	89	FOP	Liquor	Low	7.08746	6.47573	0.611729	0.52809	47
57	18	1	4	2	0	2	12	90	46	44	FOP	Liquor	High	6.49185	5.45943	1.03242	1.04545	46
58	19	1	4	3	1	1	1	355	0	355	STD	Beer	Low	8.47168	8.47168	0	0	0
58	19	1	4	3	1	1	2	150	-27	177	STD	Beer	High	7.22882	7.46761	-0.238787	-0.152542	27
58	19	1	4	3	1	1	3	355	0	355	FOP	Beer	Low	8.47168	8.47168	0	0	0
58	19	1	4	3	1	1	4	190	13	177	FOP	Beer	High	7.56986	7.46761	0.10225	0.0734463	13
58	19	1	4	3	1	1	5	158	-19	177	STD	Wine	Low	7.30378	7.46761	-0.163825	-0.107345	19
58	19	1	4	3	1	1	6	112	-6	118	STD	Wine	High	6.80735	6.88264	-0.0752881	-0.0508475	6
58	19	1	4	3	1	1	7	160	-17	177	FOP	Wine	Low	7.32193	7.46761	-0.145677	-0.0960452	17
58	19	1	4	3	1	1	8	122	4	118	FOP	Wine	High	6.93074	6.88264	0.0480943	0.0338983	4
58	19	1	4	3	1	1	9	144	55	89	STD	Liquor	Low	7.16993	6.47573	0.694192	0.617978	55
58	19	1	4	3	1	1	10	78	34	44	STD	Liquor	High	6.2854	5.45943	0.825971	0.772727	34
58	19	1	4	3	1	1	11	116	27	89	FOP	Liquor	Low	6.85798	6.47573	0.382248	0.303371	27
58	19	1	4	3	1	1	12	66	22	44	FOP	Liquor	High	6.04439	5.45943	0.584963	0.5	22
58	19	1	4	3	1	2	1	355	0	355	STD	Beer	Low	8.47168	8.47168	0	0	0
58	19	1	4	3	1	2	2	140	-37	177	STD	Beer	High	7.12928	7.46761	-0.338323	-0.20904	37
58	19	1	4	3	1	2	3	355	0	355	FOP	Beer	Low	8.47168	8.47168	0	0	0
58	19	1	4	3	1	2	4	182	5	177	FOP	Beer	High	7.50779	7.46761	0.0401891	0.0282486	5
58	19	1	4	3	1	2	5	200	23	177	STD	Wine	Low	7.64386	7.46761	0.176251	0.129944	23
58	19	1	4	3	1	2	6	148	30	118	STD	Wine	High	7.20945	6.88264	0.32681	0.254237	30
58	19	1	4	3	1	2	7	192	15	177	FOP	Wine	Low	7.58496	7.46761	0.117357	0.0847458	15
58	19	1	4	3	1	2	8	122	4	118	FOP	Wine	High	6.93074	6.88264	0.0480943	0.0338983	4
58	19	1	4	3	1	2	9	154	65	89	STD	Liquor	Low	7.26679	6.47573	0.791053	0.730337	65
58	19	1	4	3	1	2	10	90	46	44	STD	Liquor	High	6.49185	5.45943	1.03242	1.04545	46
58	19	1	4	3	1	2	11	112	23	89	FOP	Liquor	Low	6.80735	6.47573	0.331621	0.258427	23
58	19	1	4	3	1	2	12	68	24	44	FOP	Liquor	High	6.08746	5.45943	0.628031	0.545455	24
59	21	1	4	3	0	1	1	355	0	355	STD	Beer	Low	8.47168	8.47168	0	0	0
59	21	1	4	3	0	1	2	320	143	177	STD	Beer	High	8.32193	7.46761	0.854323	0.80791	143
59	21	1	4	3	0	1	3	320	-35	355	FOP	Beer	Low	8.32193	8.47168	-0.149747	-0.0985915	35
59	21	1	4	3	0	1	4	172	-5	177	FOP	Beer	High	7.42626	7.46761	-0.0413408	-0.0282486	5
59	21	1	4	3	0	1	5	106	-71	177	STD	Wine	Low	6.72792	7.46761	-0.739685	-0.40113	71
59	21	1	4	3	0	1	6	82	-36	118	STD	Wine	High	6.35755	6.88264	-0.525091	-0.305085	36
59	21	1	4	3	0	1	7	164	-13	177	FOP	Wine	Low	7.35755	7.46761	-0.110054	-0.0734463	13
59	21	1	4	3	0	1	8	104	-14	118	FOP	Wine	High	6.70044	6.88264	-0.182203	-0.118644	14
59	21	1	4	3	0	1	9	110	21	89	STD	Liquor	Low	6.78136	6.47573	0.305626	0.235955	21
59	21	1	4	3	0	1	10	144	100	44	STD	Liquor	High	7.16993	5.45943	1.71049	2.27273	100
59	21	1	4	3	0	1	11	68	-21	89	FOP	Liquor	Low	6.08746	6.47573	-0.388271	-0.235955	21
59	21	1	4	3	0	1	12	110	66	44	FOP	Liquor	High	6.78136	5.45943	1.32193	1.5	66
59	21	1	4	3	0	2	1	355	0	355	STD	Beer	Low	8.47168	8.47168	0	0	0
59	21	1	4	3	0	2	2	270	93	177	STD	Beer	High	8.07682	7.46761	0.60921	0.525424	93
59	21	1	4	3	0	2	3	355	0	355	FOP	Beer	Low	8.47168	8.47168	0	0	0
59	21	1	4	3	0	2	4	180	3	177	FOP	Beer	High	7.49185	7.46761	0.0242475	0.0169492	3
59	21	1	4	3	0	2	5	110	-67	177	STD	Wine	Low	6.78136	7.46761	-0.686246	-0.378531	67
59	21	1	4	3	0	2	6	120	2	118	STD	Wine	High	6.90689	6.88264	0.0242475	0.0169492	2
59	21	1	4	3	0	2	7	190	13	177	FOP	Wine	Low	7.56986	7.46761	0.10225	0.0734463	13
59	21	1	4	3	0	2	8	100	-18	118	FOP	Wine	High	6.64386	6.88264	-0.238787	-0.152542	18
59	21	1	4	3	0	2	9	58	-31	89	STD	Liquor	Low	5.85798	6.47573	-0.617752	-0.348315	31
59	21	1	4	3	0	2	10	80	36	44	STD	Liquor	High	6.32193	5.45943	0.862496	0.818182	36
59	21	1	4	3	0	2	11	98	9	89	FOP	Liquor	Low	6.61471	6.47573	0.138976	0.101124	9
59	21	1	4	3	0	2	12	62	18	44	FOP	Liquor	High	5.9542	5.45943	0.494765	0.409091	18
60	20	0	4	3	0	1	1	355	0	355	STD	Beer	Low	8.47168	8.47168	0	0	0
60	20	0	4	3	0	1	2	260	83	177	STD	Beer	High	8.02237	7.46761	0.554762	0.468927	83
60	20	0	4	3	0	1	3	355	0	355	FOP	Beer	Low	8.47168	8.47168	0	0	0
60	20	0	4	3	0	1	4	178	1	177	FOP	Beer	High	7.47573	7.46761	0.00812788	0.00564972	1
60	20	0	4	3	0	1	5	92	-85	177	STD	Wine	Low	6.52356	7.46761	-0.944044	-0.480226	85
60	20	0	4	3	0	1	6	100	-18	118	STD	Wine	High	6.64386	6.88264	-0.238787	-0.152542	18
60	20	0	4	3	0	1	7	150	-27	177	FOP	Wine	Low	7.22882	7.46761	-0.238787	-0.152542	27
60	20	0	4	3	0	1	8	70	-48	118	FOP	Wine	High	6.12928	6.88264	-0.75336	-0.40678	48
60	20	0	4	3	0	1	9	76	-13	89	STD	Liquor	Low	6.24793	6.47573	-0.227806	-0.146067	13
60	20	0	4	3	0	1	10	68	24	44	STD	Liquor	High	6.08746	5.45943	0.628031	0.545455	24
60	20	0	4	3	0	1	11	60	-29	89	FOP	Liquor	Low	5.90689	6.47573	-0.568843	-0.325843	29
60	20	0	4	3	0	1	12	52	8	44	FOP	Liquor	High	5.70044	5.45943	0.241008	0.181818	8
60	20	0	4	3	0	2	1	355	0	355	STD	Beer	Low	8.47168	8.47168	0	0	0
60	20	0	4	3	0	2	2	250	73	177	STD	Beer	High	7.96578	7.46761	0.498179	0.412429	73
60	20	0	4	3	0	2	3	355	0	355	FOP	Beer	Low	8.47168	8.47168	0	0	0
60	20	0	4	3	0	2	4	160	-17	177	FOP	Beer	High	7.32193	7.46761	-0.145677	-0.0960452	17
60	20	0	4	3	0	2	5	144	-33	177	STD	Wine	Low	7.16993	7.46761	-0.297681	-0.186441	33
60	20	0	4	3	0	2	6	116	-2	118	STD	Wine	High	6.85798	6.88264	-0.0246621	-0.0169492	2
60	20	0	4	3	0	2	7	172	-5	177	FOP	Wine	Low	7.42626	7.46761	-0.0413408	-0.0282486	5
60	20	0	4	3	0	2	8	132	14	118	FOP	Wine	High	7.04439	6.88264	0.161751	0.118644	14
60	20	0	4	3	0	2	9	90	1	89	STD	Liquor	Low	6.49185	6.47573	0.0161197	0.011236	1
60	20	0	4	3	0	2	10	68	24	44	STD	Liquor	High	6.08746	5.45943	0.628031	0.545455	24
60	20	0	4	3	0	2	11	90	1	89	FOP	Liquor	Low	6.49185	6.47573	0.0161197	0.011236	1
60	20	0	4	3	0	2	12	60	16	44	FOP	Liquor	High	5.90689	5.45943	0.447459	0.363636	16
61	21	1	4	4	0	1	1	260	-95	355	STD	Beer	Low	8.02237	8.47168	-0.449307	-0.267606	95
61	21	1	4	4	0	1	2	232	55	177	STD	Beer	High	7.85798	7.46761	0.390375	0.310734	55
61	21	1	4	4	0	1	3	260	-95	355	FOP	Beer	Low	8.02237	8.47168	-0.449307	-0.267606	95
61	21	1	4	4	0	1	4	178	1	177	FOP	Beer	High	7.47573	7.46761	0.00812788	0.00564972	1
61	21	1	4	4	0	1	5	140	-37	177	STD	Wine	Low	7.12928	7.46761	-0.338323	-0.20904	37
61	21	1	4	4	0	1	6	194	76	118	STD	Wine	High	7.59991	6.88264	0.71727	0.644068	76
61	21	1	4	4	0	1	7	212	35	177	FOP	Wine	Low	7.72792	7.46761	0.260315	0.19774	35
61	21	1	4	4	0	1	8	138	20	118	FOP	Wine	High	7.10852	6.88264	0.225881	0.169492	20
61	21	1	4	4	0	1	9	204	115	89	STD	Liquor	Low	7.67243	6.47573	1.19669	1.29213	115
61	21	1	4	4	0	1	10	48	4	44	STD	Liquor	High	5.58496	5.45943	0.125531	0.0909091	4
61	21	1	4	4	0	1	11	60	-29	89	FOP	Liquor	Low	5.90689	6.47573	-0.568843	-0.325843	29
61	21	1	4	4	0	1	12	44	0	44	FOP	Liquor	High	5.45943	5.45943	0	0	0
61	21	1	4	4	0	2	1	355	0	355	STD	Beer	Low	8.47168	8.47168	0	0	0
61	21	1	4	4	0	2	2	218	41	177	STD	Beer	High	7.76818	7.46761	0.300579	0.231638	41
61	21	1	4	4	0	2	3	220	-135	355	FOP	Beer	Low	7.78136	8.47168	-0.690316	-0.380282	135
61	21	1	4	4	0	2	4	176	-1	177	FOP	Beer	High	7.45943	7.46761	-0.00817393	-0.00564972	1
61	21	1	4	4	0	2	5	108	-69	177	STD	Wine	Low	6.75489	7.46761	-0.712718	-0.389831	69
61	21	1	4	4	0	2	6	120	2	118	STD	Wine	High	6.90689	6.88264	0.0242475	0.0169492	2
61	21	1	4	4	0	2	7	138	-39	177	FOP	Wine	Low	7.10852	7.46761	-0.359081	-0.220339	39
61	21	1	4	4	0	2	8	104	-14	118	FOP	Wine	High	6.70044	6.88264	-0.182203	-0.118644	14
61	21	1	4	4	0	2	9	68	-21	89	STD	Liquor	Low	6.08746	6.47573	-0.388271	-0.235955	21
61	21	1	4	4	0	2	10	50	6	44	STD	Liquor	High	5.64386	5.45943	0.184425	0.136364	6
61	21	1	4	4	0	2	11	68	-21	89	FOP	Liquor	Low	6.08746	6.47573	-0.388271	-0.235955	21
61	21	1	4	4	0	2	12	52	8	44	FOP	Liquor	High	5.70044	5.45943	0.241008	0.181818	8
62	21	1	4	4	0	1	1	290	-65	355	STD	Beer	Low	8.17991	8.47168	-0.291766	-0.183099	65
62	21	1	4	4	0	1	2	240	63	177	STD	Beer	High	7.90689	7.46761	0.439285	0.355932	63
62	21	1	4	4	0	1	3	355	0	355	FOP	Beer	Low	8.47168	8.47168	0	0	0
62	21	1	4	4	0	1	4	200	23	177	FOP	Beer	High	7.64386	7.46761	0.176251	0.129944	23
62	21	1	4	4	0	1	5	122	-55	177	STD	Wine	Low	6.93074	7.46761	-0.536868	-0.310734	55
62	21	1	4	4	0	1	6	174	56	118	STD	Wine	High	7.44294	6.88264	0.5603	0.474576	56
62	21	1	4	4	0	1	7	170	-7	177	FOP	Wine	Low	7.40939	7.46761	-0.0582146	-0.039548	7
62	21	1	4	4	0	1	8	160	42	118	FOP	Wine	High	7.32193	6.88264	0.439285	0.355932	42
62	21	1	4	4	0	1	9	60	-29	89	STD	Liquor	Low	5.90689	6.47573	-0.568843	-0.325843	29
62	21	1	4	4	0	1	10	30	-14	44	STD	Liquor	High	4.90689	5.45943	-0.552541	-0.318182	14
62	21	1	4	4	0	1	11	94	5	89	FOP	Liquor	Low	6.55459	6.47573	0.0788554	0.0561798	5
62	21	1	4	4	0	1	12	48	4	44	FOP	Liquor	High	5.58496	5.45943	0.125531	0.0909091	4
62	21	1	4	4	0	2	1	274	-81	355	STD	Beer	Low	8.09803	8.47168	-0.373643	-0.228169	81
62	21	1	4	4	0	2	2	250	73	177	STD	Beer	High	7.96578	7.46761	0.498179	0.412429	73
62	21	1	4	4	0	2	3	355	0	355	FOP	Beer	Low	8.47168	8.47168	0	0	0
62	21	1	4	4	0	2	4	190	13	177	FOP	Beer	High	7.56986	7.46761	0.10225	0.0734463	13
62	21	1	4	4	0	2	5	212	35	177	STD	Wine	Low	7.72792	7.46761	0.260315	0.19774	35
62	21	1	4	4	0	2	6	112	-6	118	STD	Wine	High	6.80735	6.88264	-0.0752881	-0.0508475	6
62	21	1	4	4	0	2	7	172	-5	177	FOP	Wine	Low	7.42626	7.46761	-0.0413408	-0.0282486	5
62	21	1	4	4	0	2	8	132	14	118	FOP	Wine	High	7.04439	6.88264	0.161751	0.118644	14
62	21	1	4	4	0	2	9	50	-39	89	STD	Liquor	Low	5.64386	6.47573	-0.831877	-0.438202	39
62	21	1	4	4	0	2	10	36	-8	44	STD	Liquor	High	5.16993	5.45943	-0.289507	-0.181818	8
62	21	1	4	4	0	2	11	78	-11	89	FOP	Liquor	Low	6.2854	6.47573	-0.190331	-0.123596	11
62	21	1	4	4	0	2	12	42	-2	44	FOP	Liquor	High	5.39232	5.45943	-0.0671142	-0.0454545	2
63	21	1	4	4	0	1	1	280	-75	355	STD	Beer	Low	8.12928	8.47168	-0.342392	-0.211268	75
63	21	1	4	4	0	1	2	355	178	177	STD	Beer	High	8.47168	7.46761	1.00407	1.00565	178
63	21	1	4	4	0	1	3	355	0	355	FOP	Beer	Low	8.47168	8.47168	0	0	0
63	21	1	4	4	0	1	4	160	-17	177	FOP	Beer	High	7.32193	7.46761	-0.145677	-0.0960452	17
63	21	1	4	4	0	1	5	126	-51	177	STD	Wine	Low	6.97728	7.46761	-0.490326	-0.288136	51
63	21	1	4	4	0	1	6	74	-44	118	STD	Wine	High	6.20945	6.88264	-0.67319	-0.372881	44
63	21	1	4	4	0	1	7	88	-89	177	FOP	Wine	Low	6.45943	7.46761	-1.00817	-0.502825	89
63	21	1	4	4	0	1	8	160	42	118	FOP	Wine	High	7.32193	6.88264	0.439285	0.355932	42
63	21	1	4	4	0	1	9	62	-27	89	STD	Liquor	Low	5.9542	6.47573	-0.521537	-0.303371	27
63	21	1	4	4	0	1	10	34	-10	44	STD	Liquor	High	5.08746	5.45943	-0.371969	-0.227273	10
63	21	1	4	4	0	1	11	40	-49	89	FOP	Liquor	Low	5.32193	6.47573	-1.15381	-0.550562	49
63	21	1	4	4	0	1	12	54	10	44	FOP	Liquor	High	5.75489	5.45943	0.295456	0.227273	10
63	21	1	4	4	0	2	1	222	-133	355	STD	Beer	Low	7.79442	8.47168	-0.677259	-0.374648	133
63	21	1	4	4	0	2	2	355	178	177	STD	Beer	High	8.47168	7.46761	1.00407	1.00565	178
63	21	1	4	4	0	2	3	355	0	355	FOP	Beer	Low	8.47168	8.47168	0	0	0
63	21	1	4	4	0	2	4	158	-19	177	FOP	Beer	High	7.30378	7.46761	-0.163825	-0.107345	19
63	21	1	4	4	0	2	5	134	-43	177	STD	Wine	Low	7.06609	7.46761	-0.401516	-0.242938	43
63	21	1	4	4	0	2	6	114	-4	118	STD	Wine	High	6.83289	6.88264	-0.049753	-0.0338983	4
63	21	1	4	4	0	2	7	158	-19	177	FOP	Wine	Low	7.30378	7.46761	-0.163825	-0.107345	19
63	21	1	4	4	0	2	8	72	-46	118	FOP	Wine	High	6.16993	6.88264	-0.712718	-0.389831	46
63	21	1	4	4	0	2	9	84	-5	89	STD	Liquor	Low	6.39232	6.47573	-0.083416	-0.0561798	5
63	21	1	4	4	0	2	10	58	14	44	STD	Liquor	High	5.85798	5.45943	0.398549	0.318182	14
63	21	1	4	4	0	2	11	60	-29	89	FOP	Liquor	Low	5.90689	6.47573	-0.568843	-0.325843	29
63	21	1	4	4	0	2	12	42	-2	44	FOP	Liquor	High	5.39232	5.45943	-0.0671142	-0.0454545	2
64	19	1	4	2	0	1	1	330	-25	355	STD	Beer	Low	8.36632	8.47168	-0.105353	-0.0704225	25
64	19	1	4	2	0	1	2	204	27	177	STD	Beer	High	7.67243	7.46761	0.20482	0.152542	27
64	19	1	4	2	0	1	3	355	0	355	FOP	Beer	Low	8.47168	8.47168	0	0	0
64	19	1	4	2	0	1	4	202	25	177	FOP	Beer	High	7.65821	7.46761	0.190606	0.141243	25
64	19	1	4	2	0	1	5	240	63	177	STD	Wine	Low	7.90689	7.46761	0.439285	0.355932	63
64	19	1	4	2	0	1	6	160	42	118	STD	Wine	High	7.32193	6.88264	0.439285	0.355932	42
64	19	1	4	2	0	1	7	160	-17	177	FOP	Wine	Low	7.32193	7.46761	-0.145677	-0.0960452	17
64	19	1	4	2	0	1	8	168	50	118	FOP	Wine	High	7.39232	6.88264	0.509674	0.423729	50
64	19	1	4	2	0	1	9	36	-53	89	STD	Liquor	Low	5.16993	6.47573	-1.30581	-0.595506	53
64	19	1	4	2	0	1	10	30	-14	44	STD	Liquor	High	4.90689	5.45943	-0.552541	-0.318182	14
64	19	1	4	2	0	1	11	40	-49	89	FOP	Liquor	Low	5.32193	6.47573	-1.15381	-0.550562	49
64	19	1	4	2	0	1	12	56	12	44	FOP	Liquor	High	5.80735	5.45943	0.347923	0.272727	12
64	19	1	4	2	0	2	1	320	-35	355	STD	Beer	Low	8.32193	8.47168	-0.149747	-0.0985915	35
64	19	1	4	2	0	2	2	230	53	177	STD	Beer	High	7.84549	7.46761	0.377885	0.299435	53
64	19	1	4	2	0	2	3	355	0	355	FOP	Beer	Low	8.47168	8.47168	0	0	0
64	19	1	4	2	0	2	4	210	33	177	FOP	Beer	High	7.71425	7.46761	0.24664	0.186441	33
64	19	1	4	2	0	2	5	120	-57	177	STD	Wine	Low	6.90689	7.46761	-0.560715	-0.322034	57
64	19	1	4	2	0	2	6	168	50	118	STD	Wine	High	7.39232	6.88264	0.509674	0.423729	50
64	19	1	4	2	0	2	7	152	-25	177	FOP	Wine	Low	7.24793	7.46761	-0.219678	-0.141243	25
64	19	1	4	2	0	2	8	152	34	118	FOP	Wine	High	7.24793	6.88264	0.365284	0.288136	34
64	19	1	4	2	0	2	9	56	-33	89	STD	Liquor	Low	5.80735	6.47573	-0.668379	-0.370787	33
64	19	1	4	2	0	2	10	36	-8	44	STD	Liquor	High	5.16993	5.45943	-0.289507	-0.181818	8
64	19	1	4	2	0	2	11	38	-51	89	FOP	Liquor	Low	5.24793	6.47573	-1.22781	-0.573034	51
64	19	1	4	2	0	2	12	36	-8	44	FOP	Liquor	High	5.16993	5.45943	-0.289507	-0.181818	8
65	21	1	4	4	0	1	1	355	0	355	STD	Beer	Low	8.47168	8.47168	0	0	0
65	21	1	4	4	0	1	2	355	178	177	STD	Beer	High	8.47168	7.46761	1.00407	1.00565	178
65	21	1	4	4	0	1	3	355	0	355	FOP	Beer	Low	8.47168	8.47168	0	0	0
65	21	1	4	4	0	1	4	355	178	177	FOP	Beer	High	8.47168	7.46761	1.00407	1.00565	178
65	21	1	4	4	0	1	5	188	11	177	STD	Wine	Low	7.55459	7.46761	0.0869833	0.0621469	11
65	21	1	4	4	0	1	6	172	54	118	STD	Wine	High	7.42626	6.88264	0.543622	0.457627	54
65	21	1	4	4	0	1	7	176	-1	177	FOP	Wine	Low	7.45943	7.46761	-0.00817393	-0.00564972	1
65	21	1	4	4	0	1	8	146	28	118	FOP	Wine	High	7.18982	6.88264	0.307182	0.237288	28
65	21	1	4	4	0	1	9	80	-9	89	STD	Liquor	Low	6.32193	6.47573	-0.153805	-0.101124	9
65	21	1	4	4	0	1	10	54	10	44	STD	Liquor	High	5.75489	5.45943	0.295456	0.227273	10
65	21	1	4	4	0	1	11	72	-17	89	FOP	Liquor	Low	6.16993	6.47573	-0.305808	-0.191011	17
65	21	1	4	4	0	1	12	70	26	44	FOP	Liquor	High	6.12928	5.45943	0.669851	0.590909	26
65	21	1	4	4	0	2	1	355	0	355	STD	Beer	Low	8.47168	8.47168	0	0	0
65	21	1	4	4	0	2	2	280	103	177	STD	Beer	High	8.12928	7.46761	0.661677	0.581921	103
65	21	1	4	4	0	2	3	355	0	355	FOP	Beer	Low	8.47168	8.47168	0	0	0
65	21	1	4	4	0	2	4	178	1	177	FOP	Beer	High	7.47573	7.46761	0.00812788	0.00564972	1
65	21	1	4	4	0	2	5	118	-59	177	STD	Wine	Low	6.88264	7.46761	-0.584963	-0.333333	59
65	21	1	4	4	0	2	6	146	28	118	STD	Wine	High	7.18982	6.88264	0.307182	0.237288	28
65	21	1	4	4	0	2	7	186	9	177	FOP	Wine	Low	7.53916	7.46761	0.0715533	0.0508475	9
65	21	1	4	4	0	2	8	160	42	118	FOP	Wine	High	7.32193	6.88264	0.439285	0.355932	42
65	21	1	4	4	0	2	9	58	-31	89	STD	Liquor	Low	5.85798	6.47573	-0.617752	-0.348315	31
65	21	1	4	4	0	2	10	48	4	44	STD	Liquor	High	5.58496	5.45943	0.125531	0.0909091	4
65	21	1	4	4	0	2	11	50	-39	89	FOP	Liquor	Low	5.64386	6.47573	-0.831877	-0.438202	39
65	21	1	4	4	0	2	12	38	-6	44	FOP	Liquor	High	5.24793	5.45943	-0.211504	-0.136364	6
66	22	0	4	4	0	1	1	355	0	355	STD	Beer	Low	8.47168	8.47168	0	0	0
66	22	0	4	4	0	1	2	156	-21	177	STD	Beer	High	7.2854	7.46761	-0.182203	-0.118644	21
66	22	0	4	4	0	1	3	250	-105	355	FOP	Beer	Low	7.96578	8.47168	-0.505891	-0.295775	105
66	22	0	4	4	0	1	4	246	69	177	FOP	Beer	High	7.94251	7.46761	0.474909	0.389831	69
66	22	0	4	4	0	1	5	120	-57	177	STD	Wine	Low	6.90689	7.46761	-0.560715	-0.322034	57
66	22	0	4	4	0	1	6	150	32	118	STD	Wine	High	7.22882	6.88264	0.346176	0.271186	32
66	22	0	4	4	0	1	7	132	-45	177	FOP	Wine	Low	7.04439	7.46761	-0.423211	-0.254237	45
66	22	0	4	4	0	1	8	98	-20	118	FOP	Wine	High	6.61471	6.88264	-0.267933	-0.169492	20
66	22	0	4	4	0	1	9	50	-39	89	STD	Liquor	Low	5.64386	6.47573	-0.831877	-0.438202	39
66	22	0	4	4	0	1	10	40	-4	44	STD	Liquor	High	5.32193	5.45943	-0.137504	-0.0909091	4
66	22	0	4	4	0	1	11	54	-35	89	FOP	Liquor	Low	5.75489	6.47573	-0.720846	-0.393258	35
66	22	0	4	4	0	1	12	42	-2	44	FOP	Liquor	High	5.39232	5.45943	-0.0671142	-0.0454545	2
66	22	0	4	4	0	2	1	355	0	355	STD	Beer	Low	8.47168	8.47168	0	0	0
66	22	0	4	4	0	2	2	168	-9	177	STD	Beer	High	7.39232	7.46761	-0.0752881	-0.0508475	9
66	22	0	4	4	0	2	3	355	0	355	FOP	Beer	Low	8.47168	8.47168	0	0	0
66	22	0	4	4	0	2	4	250	73	177	FOP	Beer	High	7.96578	7.46761	0.498179	0.412429	73
66	22	0	4	4	0	2	5	110	-67	177	STD	Wine	Low	6.78136	7.46761	-0.686246	-0.378531	67
66	22	0	4	4	0	2	6	130	12	118	STD	Wine	High	7.02237	6.88264	0.139725	0.101695	12
66	22	0	4	4	0	2	7	182	5	177	FOP	Wine	Low	7.50779	7.46761	0.0401891	0.0282486	5
66	22	0	4	4	0	2	8	132	14	118	FOP	Wine	High	7.04439	6.88264	0.161751	0.118644	14
66	22	0	4	4	0	2	9	54	-35	89	STD	Liquor	Low	5.75489	6.47573	-0.720846	-0.393258	35
66	22	0	4	4	0	2	10	40	-4	44	STD	Liquor	High	5.32193	5.45943	-0.137504	-0.0909091	4
66	22	0	4	4	0	2	11	74	-15	89	FOP	Liquor	Low	6.20945	6.47573	-0.26628	-0.168539	15
66	22	0	4	4	0	2	12	40	-4	44	FOP	Liquor	High	5.32193	5.45943	-0.137504	-0.0909091	4
67	21	1	3	4	0	1	1	355	0	355	STD	Beer	Low	8.47168	8.47168	0	0	0
67	21	1	3	4	0	1	2	355	178	177	STD	Beer	High	8.47168	7.46761	1.00407	1.00565	178
67	21	1	3	4	0	1	3	355	0	355	FOP	Beer	Low	8.47168	8.47168	0	0	0
67	21	1	3	4	0	1	4	194	17	177	FOP	Beer	High	7.59991	7.46761	0.132307	0.0960452	17
67	21	1	3	4	0	1	5	222	45	177	STD	Wine	Low	7.79442	7.46761	0.32681	0.254237	45
67	21	1	3	4	0	1	6	112	-6	118	STD	Wine	High	6.80735	6.88264	-0.0752881	-0.0508475	6
67	21	1	3	4	0	1	7	180	3	177	FOP	Wine	Low	7.49185	7.46761	0.0242475	0.0169492	3
67	21	1	3	4	0	1	8	132	14	118	FOP	Wine	High	7.04439	6.88264	0.161751	0.118644	14
67	21	1	3	4	0	1	9	52	-37	89	STD	Liquor	Low	5.70044	6.47573	-0.775294	-0.41573	37
67	21	1	3	4	0	1	10	110	66	44	STD	Liquor	High	6.78136	5.45943	1.32193	1.5	66
67	21	1	3	4	0	1	11	110	21	89	FOP	Liquor	Low	6.78136	6.47573	0.305626	0.235955	21
67	21	1	3	4	0	1	12	54	10	44	FOP	Liquor	High	5.75489	5.45943	0.295456	0.227273	10
67	21	1	3	4	0	2	1	355	0	355	STD	Beer	Low	8.47168	8.47168	0	0	0
67	21	1	3	4	0	2	2	206	29	177	STD	Beer	High	7.6865	7.46761	0.218895	0.163842	29
67	21	1	3	4	0	2	3	355	0	355	FOP	Beer	Low	8.47168	8.47168	0	0	0
67	21	1	3	4	0	2	4	168	-9	177	FOP	Beer	High	7.39232	7.46761	-0.0752881	-0.0508475	9
67	21	1	3	4	0	2	5	118	-59	177	STD	Wine	Low	6.88264	7.46761	-0.584963	-0.333333	59
67	21	1	3	4	0	2	6	120	2	118	STD	Wine	High	6.90689	6.88264	0.0242475	0.0169492	2
67	21	1	3	4	0	2	7	182	5	177	FOP	Wine	Low	7.50779	7.46761	0.0401891	0.0282486	5
67	21	1	3	4	0	2	8	130	12	118	FOP	Wine	High	7.02237	6.88264	0.139725	0.101695	12
67	21	1	3	4	0	2	9	118	29	89	STD	Liquor	Low	6.88264	6.47573	0.40691	0.325843	29
67	21	1	3	4	0	2	10	54	10	44	STD	Liquor	High	5.75489	5.45943	0.295456	0.227273	10
67	21	1	3	4	0	2	11	92	3	89	FOP	Liquor	Low	6.52356	6.47573	0.0478285	0.0337079	3
67	21	1	3	4	0	2	12	60	16	44	FOP	Liquor	High	5.90689	5.45943	0.447459	0.363636	16
68	19	1	4	2	0	1	1	255	-100	355	STD	Beer	Low	7.99435	8.47168	-0.477322	-0.28169	100
68	19	1	4	2	0	1	2	355	178	177	STD	Beer	High	8.47168	7.46761	1.00407	1.00565	178
68	19	1	4	2	0	1	3	355	0	355	FOP	Beer	Low	8.47168	8.47168	0	0	0
68	19	1	4	2	0	1	4	162	-15	177	FOP	Beer	High	7.33985	7.46761	-0.127756	-0.0847458	15
68	19	1	4	2	0	1	5	72	-105	177	STD	Wine	Low	6.16993	7.46761	-1.29768	-0.59322	105
68	19	1	4	2	0	1	6	156	38	118	STD	Wine	High	7.2854	6.88264	0.402759	0.322034	38
68	19	1	4	2	0	1	7	178	1	177	FOP	Wine	Low	7.47573	7.46761	0.00812788	0.00564972	1
68	19	1	4	2	0	1	8	118	0	118	FOP	Wine	High	6.88264	6.88264	0	0	0
68	19	1	4	2	0	1	9	70	-19	89	STD	Liquor	Low	6.12928	6.47573	-0.34645	-0.213483	19
68	19	1	4	2	0	1	10	42	-2	44	STD	Liquor	High	5.39232	5.45943	-0.0671142	-0.0454545	2
68	19	1	4	2	0	1	11	70	-19	89	FOP	Liquor	Low	6.12928	6.47573	-0.34645	-0.213483	19
68	19	1	4	2	0	1	12	42	-2	44	FOP	Liquor	High	5.39232	5.45943	-0.0671142	-0.0454545	2
68	19	1	4	2	0	2	1	355	0	355	STD	Beer	Low	8.47168	8.47168	0	0	0
68	19	1	4	2	0	2	2	355	178	177	STD	Beer	High	8.47168	7.46761	1.00407	1.00565	178
68	19	1	4	2	0	2	3	355	0	355	FOP	Beer	Low	8.47168	8.47168	0	0	0
68	19	1	4	2	0	2	4	162	-15	177	FOP	Beer	High	7.33985	7.46761	-0.127756	-0.0847458	15
68	19	1	4	2	0	2	5	174	-3	177	STD	Wine	Low	7.44294	7.46761	-0.0246621	-0.0169492	3
68	19	1	4	2	0	2	6	112	-6	118	STD	Wine	High	6.80735	6.88264	-0.0752881	-0.0508475	6
68	19	1	4	2	0	2	7	160	-17	177	FOP	Wine	Low	7.32193	7.46761	-0.145677	-0.0960452	17
68	19	1	4	2	0	2	8	130	12	118	FOP	Wine	High	7.02237	6.88264	0.139725	0.101695	12
68	19	1	4	2	0	2	9	60	-29	89	STD	Liquor	Low	5.90689	6.47573	-0.568843	-0.325843	29
68	19	1	4	2	0	2	10	32	-12	44	STD	Liquor	High	5	5.45943	-0.459432	-0.272727	12
68	19	1	4	2	0	2	11	62	-27	89	FOP	Liquor	Low	5.9542	6.47573	-0.521537	-0.303371	27
68	19	1	4	2	0	2	12	40	-4	44	FOP	Liquor	High	5.32193	5.45943	-0.137504	-0.0909091	4
69	21	1	2	4	0	1	1	355	0	355	STD	Beer	Low	8.47168	8.47168	0	0	0
69	21	1	2	4	0	1	2	150	-27	177	STD	Beer	High	7.22882	7.46761	-0.238787	-0.152542	27
69	21	1	2	4	0	1	3	355	0	355	FOP	Beer	Low	8.47168	8.47168	0	0	0
69	21	1	2	4	0	1	4	182	5	177	FOP	Beer	High	7.50779	7.46761	0.0401891	0.0282486	5
69	21	1	2	4	0	1	5	212	35	177	STD	Wine	Low	7.72792	7.46761	0.260315	0.19774	35
69	21	1	2	4	0	1	6	138	20	118	STD	Wine	High	7.10852	6.88264	0.225881	0.169492	20
69	21	1	2	4	0	1	7	212	35	177	FOP	Wine	Low	7.72792	7.46761	0.260315	0.19774	35
69	21	1	2	4	0	1	8	154	36	118	FOP	Wine	High	7.26679	6.88264	0.384143	0.305085	36
69	21	1	2	4	0	1	9	66	-23	89	STD	Liquor	Low	6.04439	6.47573	-0.431339	-0.258427	23
69	21	1	2	4	0	1	10	66	22	44	STD	Liquor	High	6.04439	5.45943	0.584963	0.5	22
69	21	1	2	4	0	1	11	108	19	89	FOP	Liquor	Low	6.75489	6.47573	0.279154	0.213483	19
69	21	1	2	4	0	1	12	58	14	44	FOP	Liquor	High	5.85798	5.45943	0.398549	0.318182	14
69	21	1	2	4	0	2	1	355	0	355	STD	Beer	Low	8.47168	8.47168	0	0	0
69	21	1	2	4	0	2	2	208	31	177	STD	Beer	High	7.70044	7.46761	0.232834	0.175141	31
69	21	1	2	4	0	2	3	355	0	355	FOP	Beer	Low	8.47168	8.47168	0	0	0
69	21	1	2	4	0	2	4	190	13	177	FOP	Beer	High	7.56986	7.46761	0.10225	0.0734463	13
69	21	1	2	4	0	2	5	210	33	177	STD	Wine	Low	7.71425	7.46761	0.24664	0.186441	33
69	21	1	2	4	0	2	6	220	102	118	STD	Wine	High	7.78136	6.88264	0.898717	0.864407	102
69	21	1	2	4	0	2	7	212	35	177	FOP	Wine	Low	7.72792	7.46761	0.260315	0.19774	35
69	21	1	2	4	0	2	8	132	14	118	FOP	Wine	High	7.04439	6.88264	0.161751	0.118644	14
69	21	1	2	4	0	2	9	90	1	89	STD	Liquor	Low	6.49185	6.47573	0.0161197	0.011236	1
69	21	1	2	4	0	2	10	60	16	44	STD	Liquor	High	5.90689	5.45943	0.447459	0.363636	16
69	21	1	2	4	0	2	11	88	-1	89	FOP	Liquor	Low	6.45943	6.47573	-0.0163018	-0.011236	1
69	21	1	2	4	0	2	12	44	0	44	FOP	Liquor	High	5.45943	5.45943	0	0	0
70	20	1	4	3	0	1	1	138	-217	355	STD	Beer	Low	7.10852	8.47168	-1.36315	-0.611268	217
70	20	1	4	3	0	1	2	172	-5	177	STD	Beer	High	7.42626	7.46761	-0.0413408	-0.0282486	5
70	20	1	4	3	0	1	3	176	-179	355	FOP	Beer	Low	7.45943	8.47168	-1.01224	-0.504225	179
70	20	1	4	3	0	1	4	355	178	177	FOP	Beer	High	8.47168	7.46761	1.00407	1.00565	178
70	20	1	4	3	0	1	5	148	-29	177	STD	Wine	Low	7.20945	7.46761	-0.258152	-0.163842	29
70	20	1	4	3	0	1	6	168	50	118	STD	Wine	High	7.39232	6.88264	0.509674	0.423729	50
70	20	1	4	3	0	1	7	236	59	177	FOP	Wine	Low	7.88264	7.46761	0.415037	0.333333	59
70	20	1	4	3	0	1	8	132	14	118	FOP	Wine	High	7.04439	6.88264	0.161751	0.118644	14
70	20	1	4	3	0	1	9	34	-55	89	STD	Liquor	Low	5.08746	6.47573	-1.38827	-0.617978	55
70	20	1	4	3	0	1	10	30	-14	44	STD	Liquor	High	4.90689	5.45943	-0.552541	-0.318182	14
70	20	1	4	3	0	1	11	54	-35	89	FOP	Liquor	Low	5.75489	6.47573	-0.720846	-0.393258	35
70	20	1	4	3	0	1	12	52	8	44	FOP	Liquor	High	5.70044	5.45943	0.241008	0.181818	8
70	20	1	4	3	0	2	1	182	-173	355	STD	Beer	Low	7.50779	8.47168	-0.963881	-0.487324	173
70	20	1	4	3	0	2	2	170	-7	177	STD	Beer	High	7.40939	7.46761	-0.0582146	-0.039548	7
70	20	1	4	3	0	2	3	355	0	355	FOP	Beer	Low	8.47168	8.47168	0	0	0
70	20	1	4	3	0	2	4	178	1	177	FOP	Beer	High	7.47573	7.46761	0.00812788	0.00564972	1
70	20	1	4	3	0	2	5	138	-39	177	STD	Wine	Low	7.10852	7.46761	-0.359081	-0.220339	39
70	20	1	4	3	0	2	6	136	18	118	STD	Wine	High	7.08746	6.88264	0.20482	0.152542	18
70	20	1	4	3	0	2	7	150	-27	177	FOP	Wine	Low	7.22882	7.46761	-0.238787	-0.152542	27
70	20	1	4	3	0	2	8	140	22	118	FOP	Wine	High	7.12928	6.88264	0.24664	0.186441	22
70	20	1	4	3	0	2	9	44	-45	89	STD	Liquor	Low	5.45943	6.47573	-1.0163	-0.505618	45
70	20	1	4	3	0	2	10	36	-8	44	STD	Liquor	High	5.16993	5.45943	-0.289507	-0.181818	8
70	20	1	4	3	0	2	11	60	-29	89	FOP	Liquor	Low	5.90689	6.47573	-0.568843	-0.325843	29
70	20	1	4	3	0	2	12	42	-2	44	FOP	Liquor	High	5.39232	5.45943	-0.0671142	-0.0454545	2
71	20	1	4	3	1	1	1	355	0	355	STD	Beer	Low	8.47168	8.47168	0	0	0
71	20	1	4	3	1	1	2	355	178	177	STD	Beer	High	8.47168	7.46761	1.00407	1.00565	178
71	20	1	4	3	1	1	3	355	0	355	FOP	Beer	Low	8.47168	8.47168	0	0	0
71	20	1	4	3	1	1	4	172	-5	177	FOP	Beer	High	7.42626	7.46761	-0.0413408	-0.0282486	5
71	20	1	4	3	1	1	5	156	-21	177	STD	Wine	Low	7.2854	7.46761	-0.182203	-0.118644	21
71	20	1	4	3	1	1	6	102	-16	118	STD	Wine	High	6.67243	6.88264	-0.210218	-0.135593	16
71	20	1	4	3	1	1	7	160	-17	177	FOP	Wine	Low	7.32193	7.46761	-0.145677	-0.0960452	17
71	20	1	4	3	1	1	8	104	-14	118	FOP	Wine	High	6.70044	6.88264	-0.182203	-0.118644	14
71	20	1	4	3	1	1	9	66	-23	89	STD	Liquor	Low	6.04439	6.47573	-0.431339	-0.258427	23
71	20	1	4	3	1	1	10	32	-12	44	STD	Liquor	High	5	5.45943	-0.459432	-0.272727	12
71	20	1	4	3	1	1	11	54	-35	89	FOP	Liquor	Low	5.75489	6.47573	-0.720846	-0.393258	35
71	20	1	4	3	1	1	12	52	8	44	FOP	Liquor	High	5.70044	5.45943	0.241008	0.181818	8
71	20	1	4	3	1	2	1	355	0	355	STD	Beer	Low	8.47168	8.47168	0	0	0
71	20	1	4	3	1	2	2	256	79	177	STD	Beer	High	8	7.46761	0.532394	0.446328	79
71	20	1	4	3	1	2	3	355	0	355	FOP	Beer	Low	8.47168	8.47168	0	0	0
71	20	1	4	3	1	2	4	192	15	177	FOP	Beer	High	7.58496	7.46761	0.117357	0.0847458	15
71	20	1	4	3	1	2	5	176	-1	177	STD	Wine	Low	7.45943	7.46761	-0.00817393	-0.00564972	1
71	20	1	4	3	1	2	6	100	-18	118	STD	Wine	High	6.64386	6.88264	-0.238787	-0.152542	18
71	20	1	4	3	1	2	7	158	-19	177	FOP	Wine	Low	7.30378	7.46761	-0.163825	-0.107345	19
71	20	1	4	3	1	2	8	90	-28	118	FOP	Wine	High	6.49185	6.88264	-0.39079	-0.237288	28
71	20	1	4	3	1	2	9	84	-5	89	STD	Liquor	Low	6.39232	6.47573	-0.083416	-0.0561798	5
71	20	1	4	3	1	2	10	56	12	44	STD	Liquor	High	5.80735	5.45943	0.347923	0.272727	12
71	20	1	4	3	1	2	11	84	-5	89	FOP	Liquor	Low	6.39232	6.47573	-0.083416	-0.0561798	5
71	20	1	4	3	1	2	12	60	16	44	FOP	Liquor	High	5.90689	5.45943	0.447459	0.363636	16
72	21	1	2	4	0	1	1	330	-25	355	STD	Beer	Low	8.36632	8.47168	-0.105353	-0.0704225	25
72	21	1	2	4	0	1	2	355	178	177	STD	Beer	High	8.47168	7.46761	1.00407	1.00565	178
72	21	1	2	4	0	1	3	355	0	355	FOP	Beer	Low	8.47168	8.47168	0	0	0
72	21	1	2	4	0	1	4	320	143	177	FOP	Beer	High	8.32193	7.46761	0.854323	0.80791	143
72	21	1	2	4	0	1	5	150	-27	177	STD	Wine	Low	7.22882	7.46761	-0.238787	-0.152542	27
72	21	1	2	4	0	1	6	170	52	118	STD	Wine	High	7.40939	6.88264	0.526748	0.440678	52
72	21	1	2	4	0	1	7	140	-37	177	FOP	Wine	Low	7.12928	7.46761	-0.338323	-0.20904	37
72	21	1	2	4	0	1	8	56	-62	118	FOP	Wine	High	5.80735	6.88264	-1.07529	-0.525424	62
72	21	1	2	4	0	1	9	42	-47	89	STD	Liquor	Low	5.39232	6.47573	-1.08342	-0.52809	47
72	21	1	2	4	0	1	10	32	-12	44	STD	Liquor	High	5	5.45943	-0.459432	-0.272727	12
72	21	1	2	4	0	1	11	42	-47	89	FOP	Liquor	Low	5.39232	6.47573	-1.08342	-0.52809	47
72	21	1	2	4	0	1	12	42	-2	44	FOP	Liquor	High	5.39232	5.45943	-0.0671142	-0.0454545	2
72	21	1	2	4	0	2	1	355	0	355	STD	Beer	Low	8.47168	8.47168	0	0	0
72	21	1	2	4	0	2	2	255	78	177	STD	Beer	High	7.99435	7.46761	0.526748	0.440678	78
72	21	1	2	4	0	2	3	355	0	355	FOP	Beer	Low	8.47168	8.47168	0	0	0
72	21	1	2	4	0	2	4	320	143	177	FOP	Beer	High	8.32193	7.46761	0.854323	0.80791	143
72	21	1	2	4	0	2	5	122	-55	177	STD	Wine	Low	6.93074	7.46761	-0.536868	-0.310734	55
72	21	1	2	4	0	2	6	144	26	118	STD	Wine	High	7.16993	6.88264	0.287282	0.220339	26
72	21	1	2	4	0	2	7	142	-35	177	FOP	Wine	Low	7.14975	7.46761	-0.317858	-0.19774	35
72	21	1	2	4	0	2	8	152	34	118	FOP	Wine	High	7.24793	6.88264	0.365284	0.288136	34
72	21	1	2	4	0	2	9	36	-53	89	STD	Liquor	Low	5.16993	6.47573	-1.30581	-0.595506	53
72	21	1	2	4	0	2	10	38	-6	44	STD	Liquor	High	5.24793	5.45943	-0.211504	-0.136364	6
72	21	1	2	4	0	2	11	40	-49	89	FOP	Liquor	Low	5.32193	6.47573	-1.15381	-0.550562	49
72	21	1	2	4	0	2	12	38	-6	44	FOP	Liquor	High	5.24793	5.45943	-0.211504	-0.136364	6
73	22	1	4	3	0	1	1	355	0	355	STD	Beer	Low	8.47168	8.47168	0	0	0
73	22	1	4	3	0	1	2	355	178	177	STD	Beer	High	8.47168	7.46761	1.00407	1.00565	178
73	22	1	4	3	0	1	3	355	0	355	FOP	Beer	Low	8.47168	8.47168	0	0	0
73	22	1	4	3	0	1	4	166	-11	177	FOP	Beer	High	7.37504	7.46761	-0.0925661	-0.0621469	11
73	22	1	4	3	0	1	5	154	-23	177	STD	Wine	Low	7.26679	7.46761	-0.200819	-0.129944	23
73	22	1	4	3	0	1	6	136	18	118	STD	Wine	High	7.08746	6.88264	0.20482	0.152542	18
73	22	1	4	3	0	1	7	194	17	177	FOP	Wine	Low	7.59991	7.46761	0.132307	0.0960452	17
73	22	1	4	3	0	1	8	160	42	118	FOP	Wine	High	7.32193	6.88264	0.439285	0.355932	42
73	22	1	4	3	0	1	9	34	-55	89	STD	Liquor	Low	5.08746	6.47573	-1.38827	-0.617978	55
73	22	1	4	3	0	1	10	80	36	44	STD	Liquor	High	6.32193	5.45943	0.862496	0.818182	36
73	22	1	4	3	0	1	11	68	-21	89	FOP	Liquor	Low	6.08746	6.47573	-0.388271	-0.235955	21
73	22	1	4	3	0	1	12	52	8	44	FOP	Liquor	High	5.70044	5.45943	0.241008	0.181818	8
73	22	1	4	3	0	2	1	355	0	355	STD	Beer	Low	8.47168	8.47168	0	0	0
73	22	1	4	3	0	2	2	204	27	177	STD	Beer	High	7.67243	7.46761	0.20482	0.152542	27
73	22	1	4	3	0	2	3	355	0	355	FOP	Beer	Low	8.47168	8.47168	0	0	0
73	22	1	4	3	0	2	4	164	-13	177	FOP	Beer	High	7.35755	7.46761	-0.110054	-0.0734463	13
73	22	1	4	3	0	2	5	204	27	177	STD	Wine	Low	7.67243	7.46761	0.20482	0.152542	27
73	22	1	4	3	0	2	6	176	58	118	STD	Wine	High	7.45943	6.88264	0.576789	0.491525	58
73	22	1	4	3	0	2	7	198	21	177	FOP	Wine	Low	7.62936	7.46761	0.161751	0.118644	21
73	22	1	4	3	0	2	8	142	24	118	FOP	Wine	High	7.14975	6.88264	0.267104	0.20339	24
73	22	1	4	3	0	2	9	50	-39	89	STD	Liquor	Low	5.64386	6.47573	-0.831877	-0.438202	39
73	22	1	4	3	0	2	10	64	20	44	STD	Liquor	High	6	5.45943	0.540568	0.454545	20
73	22	1	4	3	0	2	11	108	19	89	FOP	Liquor	Low	6.75489	6.47573	0.279154	0.213483	19
73	22	1	4	3	0	2	12	48	4	44	FOP	Liquor	High	5.58496	5.45943	0.125531	0.0909091	4
74	18	1	4	1	0	1	1	355	0	355	STD	Beer	Low	8.47168	8.47168	0	0	0
74	18	1	4	1	0	1	2	300	123	177	STD	Beer	High	8.22882	7.46761	0.761213	0.694915	123
74	18	1	4	1	0	1	3	355	0	355	FOP	Beer	Low	8.47168	8.47168	0	0	0
74	18	1	4	1	0	1	4	184	7	177	FOP	Beer	High	7.52356	7.46761	0.0559564	0.039548	7
74	18	1	4	1	0	1	5	202	25	177	STD	Wine	Low	7.65821	7.46761	0.190606	0.141243	25
74	18	1	4	1	0	1	6	110	-8	118	STD	Wine	High	6.78136	6.88264	-0.101283	-0.0677966	8
74	18	1	4	1	0	1	7	160	-17	177	FOP	Wine	Low	7.32193	7.46761	-0.145677	-0.0960452	17
74	18	1	4	1	0	1	8	80	-38	118	FOP	Wine	High	6.32193	6.88264	-0.560715	-0.322034	38
74	18	1	4	1	0	1	9	52	-37	89	STD	Liquor	Low	5.70044	6.47573	-0.775294	-0.41573	37
74	18	1	4	1	0	1	10	34	-10	44	STD	Liquor	High	5.08746	5.45943	-0.371969	-0.227273	10
74	18	1	4	1	0	1	11	86	-3	89	FOP	Liquor	Low	6.42626	6.47573	-0.0494687	-0.0337079	3
74	18	1	4	1	0	1	12	34	-10	44	FOP	Liquor	High	5.08746	5.45943	-0.371969	-0.227273	10
74	18	1	4	1	0	2	1	355	0	355	STD	Beer	Low	8.47168	8.47168	0	0	0
74	18	1	4	1	0	2	2	355	178	177	STD	Beer	High	8.47168	7.46761	1.00407	1.00565	178
74	18	1	4	1	0	2	3	355	0	355	FOP	Beer	Low	8.47168	8.47168	0	0	0
74	18	1	4	1	0	2	4	192	15	177	FOP	Beer	High	7.58496	7.46761	0.117357	0.0847458	15
74	18	1	4	1	0	2	5	136	-41	177	STD	Wine	Low	7.08746	7.46761	-0.380143	-0.231638	41
74	18	1	4	1	0	2	6	100	-18	118	STD	Wine	High	6.64386	6.88264	-0.238787	-0.152542	18
74	18	1	4	1	0	2	7	178	1	177	FOP	Wine	Low	7.47573	7.46761	0.00812788	0.00564972	1
74	18	1	4	1	0	2	8	80	-38	118	FOP	Wine	High	6.32193	6.88264	-0.560715	-0.322034	38
74	18	1	4	1	0	2	9	56	-33	89	STD	Liquor	Low	5.80735	6.47573	-0.668379	-0.370787	33
74	18	1	4	1	0	2	10	48	4	44	STD	Liquor	High	5.58496	5.45943	0.125531	0.0909091	4
74	18	1	4	1	0	2	11	84	-5	89	FOP	Liquor	Low	6.39232	6.47573	-0.083416	-0.0561798	5
74	18	1	4	1	0	2	12	44	0	44	FOP	Liquor	High	5.45943	5.45943	0	0	0
75	18	0	4	1	0	1	1	220	-135	355	STD	Beer	Low	7.78136	8.47168	-0.690316	-0.380282	135
75	18	0	4	1	0	1	2	222	45	177	STD	Beer	High	7.79442	7.46761	0.32681	0.254237	45
75	18	0	4	1	0	1	3	355	0	355	FOP	Beer	Low	8.47168	8.47168	0	0	0
75	18	0	4	1	0	1	4	220	43	177	FOP	Beer	High	7.78136	7.46761	0.313754	0.242938	43
75	18	0	4	1	0	1	5	132	-45	177	STD	Wine	Low	7.04439	7.46761	-0.423211	-0.254237	45
75	18	0	4	1	0	1	6	140	22	118	STD	Wine	High	7.12928	6.88264	0.24664	0.186441	22
75	18	0	4	1	0	1	7	220	43	177	FOP	Wine	Low	7.78136	7.46761	0.313754	0.242938	43
75	18	0	4	1	0	1	8	160	42	118	FOP	Wine	High	7.32193	6.88264	0.439285	0.355932	42
75	18	0	4	1	0	1	9	70	-19	89	STD	Liquor	Low	6.12928	6.47573	-0.34645	-0.213483	19
75	18	0	4	1	0	1	10	60	16	44	STD	Liquor	High	5.90689	5.45943	0.447459	0.363636	16
75	18	0	4	1	0	1	11	86	-3	89	FOP	Liquor	Low	6.42626	6.47573	-0.0494687	-0.0337079	3
75	18	0	4	1	0	1	12	70	26	44	FOP	Liquor	High	6.12928	5.45943	0.669851	0.590909	26
75	18	0	4	1	0	2	1	200	-155	355	STD	Beer	Low	7.64386	8.47168	-0.827819	-0.43662	155
75	18	0	4	1	0	2	2	206	29	177	STD	Beer	High	7.6865	7.46761	0.218895	0.163842	29
75	18	0	4	1	0	2	3	355	0	355	FOP	Beer	Low	8.47168	8.47168	0	0	0
75	18	0	4	1	0	2	4	172	-5	177	FOP	Beer	High	7.42626	7.46761	-0.0413408	-0.0282486	5
75	18	0	4	1	0	2	5	138	-39	177	STD	Wine	Low	7.10852	7.46761	-0.359081	-0.220339	39
75	18	0	4	1	0	2	6	146	28	118	STD	Wine	High	7.18982	6.88264	0.307182	0.237288	28
75	18	0	4	1	0	2	7	222	45	177	FOP	Wine	Low	7.79442	7.46761	0.32681	0.254237	45
75	18	0	4	1	0	2	8	176	58	118	FOP	Wine	High	7.45943	6.88264	0.576789	0.491525	58
75	18	0	4	1	0	2	9	56	-33	89	STD	Liquor	Low	5.80735	6.47573	-0.668379	-0.370787	33
75	18	0	4	1	0	2	10	52	8	44	STD	Liquor	High	5.70044	5.45943	0.241008	0.181818	8
75	18	0	4	1	0	2	11	80	-9	89	FOP	Liquor	Low	6.32193	6.47573	-0.153805	-0.101124	9
75	18	0	4	1	0	2	12	54	10	44	FOP	Liquor	High	5.75489	5.45943	0.295456	0.227273	10
76	22	0	6	4	0	1	1	170	-185	355	STD	Beer	Low	7.40939	8.47168	-1.06228	-0.521127	185
76	22	0	6	4	0	1	2	200	23	177	STD	Beer	High	7.64386	7.46761	0.176251	0.129944	23
76	22	0	6	4	0	1	3	355	0	355	FOP	Beer	Low	8.47168	8.47168	0	0	0
76	22	0	6	4	0	1	4	176	-1	177	FOP	Beer	High	7.45943	7.46761	-0.00817393	-0.00564972	1
76	22	0	6	4	0	1	5	120	-57	177	STD	Wine	Low	6.90689	7.46761	-0.560715	-0.322034	57
76	22	0	6	4	0	1	6	110	-8	118	STD	Wine	High	6.78136	6.88264	-0.101283	-0.0677966	8
76	22	0	6	4	0	1	7	202	25	177	FOP	Wine	Low	7.65821	7.46761	0.190606	0.141243	25
76	22	0	6	4	0	1	8	142	24	118	FOP	Wine	High	7.14975	6.88264	0.267104	0.20339	24
76	22	0	6	4	0	1	9	64	-25	89	STD	Liquor	Low	6	6.47573	-0.475733	-0.280899	25
76	22	0	6	4	0	1	10	52	8	44	STD	Liquor	High	5.70044	5.45943	0.241008	0.181818	8
76	22	0	6	4	0	1	11	70	-19	89	FOP	Liquor	Low	6.12928	6.47573	-0.34645	-0.213483	19
76	22	0	6	4	0	1	12	70	26	44	FOP	Liquor	High	6.12928	5.45943	0.669851	0.590909	26
76	22	0	6	4	0	2	1	300	-55	355	STD	Beer	Low	8.22882	8.47168	-0.242857	-0.15493	55
76	22	0	6	4	0	2	2	190	13	177	STD	Beer	High	7.56986	7.46761	0.10225	0.0734463	13
76	22	0	6	4	0	2	3	355	0	355	FOP	Beer	Low	8.47168	8.47168	0	0	0
76	22	0	6	4	0	2	4	172	-5	177	FOP	Beer	High	7.42626	7.46761	-0.0413408	-0.0282486	5
76	22	0	6	4	0	2	5	194	17	177	STD	Wine	Low	7.59991	7.46761	0.132307	0.0960452	17
76	22	0	6	4	0	2	6	98	-20	118	STD	Wine	High	6.61471	6.88264	-0.267933	-0.169492	20
76	22	0	6	4	0	2	7	190	13	177	FOP	Wine	Low	7.56986	7.46761	0.10225	0.0734463	13
76	22	0	6	4	0	2	8	132	14	118	FOP	Wine	High	7.04439	6.88264	0.161751	0.118644	14
76	22	0	6	4	0	2	9	108	19	89	STD	Liquor	Low	6.75489	6.47573	0.279154	0.213483	19
76	22	0	6	4	0	2	10	54	10	44	STD	Liquor	High	5.75489	5.45943	0.295456	0.227273	10
76	22	0	6	4	0	2	11	72	-17	89	FOP	Liquor	Low	6.16993	6.47573	-0.305808	-0.191011	17
76	22	0	6	4	0	2	12	74	30	44	FOP	Liquor	High	6.20945	5.45943	0.750022	0.681818	30
77	20	1	4	3	0	1	1	330	-25	355	STD	Beer	Low	8.36632	8.47168	-0.105353	-0.0704225	25
77	20	1	4	3	0	1	2	270	93	177	STD	Beer	High	8.07682	7.46761	0.60921	0.525424	93
77	20	1	4	3	0	1	3	355	0	355	FOP	Beer	Low	8.47168	8.47168	0	0	0
77	20	1	4	3	0	1	4	178	1	177	FOP	Beer	High	7.47573	7.46761	0.00812788	0.00564972	1
77	20	1	4	3	0	1	5	164	-13	177	STD	Wine	Low	7.35755	7.46761	-0.110054	-0.0734463	13
77	20	1	4	3	0	1	6	144	26	118	STD	Wine	High	7.16993	6.88264	0.287282	0.220339	26
77	20	1	4	3	0	1	7	170	-7	177	FOP	Wine	Low	7.40939	7.46761	-0.0582146	-0.039548	7
77	20	1	4	3	0	1	8	120	2	118	FOP	Wine	High	6.90689	6.88264	0.0242475	0.0169492	2
77	20	1	4	3	0	1	9	62	-27	89	STD	Liquor	Low	5.9542	6.47573	-0.521537	-0.303371	27
77	20	1	4	3	0	1	10	26	-18	44	STD	Liquor	High	4.70044	5.45943	-0.758992	-0.409091	18
77	20	1	4	3	0	1	11	30	-59	89	FOP	Liquor	Low	4.90689	6.47573	-1.56884	-0.662921	59
77	20	1	4	3	0	1	12	30	-14	44	FOP	Liquor	High	4.90689	5.45943	-0.552541	-0.318182	14
77	20	1	4	3	0	2	1	355	0	355	STD	Beer	Low	8.47168	8.47168	0	0	0
77	20	1	4	3	0	2	2	204	27	177	STD	Beer	High	7.67243	7.46761	0.20482	0.152542	27
77	20	1	4	3	0	2	3	355	0	355	FOP	Beer	Low	8.47168	8.47168	0	0	0
77	20	1	4	3	0	2	4	170	-7	177	FOP	Beer	High	7.40939	7.46761	-0.0582146	-0.039548	7
77	20	1	4	3	0	2	5	168	-9	177	STD	Wine	Low	7.39232	7.46761	-0.0752881	-0.0508475	9
77	20	1	4	3	0	2	6	110	-8	118	STD	Wine	High	6.78136	6.88264	-0.101283	-0.0677966	8
77	20	1	4	3	0	2	7	180	3	177	FOP	Wine	Low	7.49185	7.46761	0.0242475	0.0169492	3
77	20	1	4	3	0	2	8	100	-18	118	FOP	Wine	High	6.64386	6.88264	-0.238787	-0.152542	18
77	20	1	4	3	0	2	9	60	-29	89	STD	Liquor	Low	5.90689	6.47573	-0.568843	-0.325843	29
77	20	1	4	3	0	2	10	24	-20	44	STD	Liquor	High	4.58496	5.45943	-0.874469	-0.454545	20
77	20	1	4	3	0	2	11	62	-27	89	FOP	Liquor	Low	5.9542	6.47573	-0.521537	-0.303371	27
77	20	1	4	3	0	2	12	30	-14	44	FOP	Liquor	High	4.90689	5.45943	-0.552541	-0.318182	14
78	22	0	7	4	0	1	1	320	-35	355	STD	Beer	Low	8.32193	8.47168	-0.149747	-0.0985915	35
78	22	0	7	4	0	1	2	220	43	177	STD	Beer	High	7.78136	7.46761	0.313754	0.242938	43
78	22	0	7	4	0	1	3	355	0	355	FOP	Beer	Low	8.47168	8.47168	0	0	0
78	22	0	7	4	0	1	4	202	25	177	FOP	Beer	High	7.65821	7.46761	0.190606	0.141243	25
78	22	0	7	4	0	1	5	114	-63	177	STD	Wine	Low	6.83289	7.46761	-0.634716	-0.355932	63
78	22	0	7	4	0	1	6	108	-10	118	STD	Wine	High	6.75489	6.88264	-0.127756	-0.0847458	10
78	22	0	7	4	0	1	7	198	21	177	FOP	Wine	Low	7.62936	7.46761	0.161751	0.118644	21
78	22	0	7	4	0	1	8	116	-2	118	FOP	Wine	High	6.85798	6.88264	-0.0246621	-0.0169492	2
78	22	0	7	4	0	1	9	72	-17	89	STD	Liquor	Low	6.16993	6.47573	-0.305808	-0.191011	17
78	22	0	7	4	0	1	10	54	10	44	STD	Liquor	High	5.75489	5.45943	0.295456	0.227273	10
78	22	0	7	4	0	1	11	72	-17	89	FOP	Liquor	Low	6.16993	6.47573	-0.305808	-0.191011	17
78	22	0	7	4	0	1	12	46	2	44	FOP	Liquor	High	5.52356	5.45943	0.0641303	0.0454545	2
78	22	0	7	4	0	2	1	355	0	355	STD	Beer	Low	8.47168	8.47168	0	0	0
78	22	0	7	4	0	2	2	190	13	177	STD	Beer	High	7.56986	7.46761	0.10225	0.0734463	13
78	22	0	7	4	0	2	3	355	0	355	FOP	Beer	Low	8.47168	8.47168	0	0	0
78	22	0	7	4	0	2	4	208	31	177	FOP	Beer	High	7.70044	7.46761	0.232834	0.175141	31
78	22	0	7	4	0	2	5	114	-63	177	STD	Wine	Low	6.83289	7.46761	-0.634716	-0.355932	63
78	22	0	7	4	0	2	6	110	-8	118	STD	Wine	High	6.78136	6.88264	-0.101283	-0.0677966	8
78	22	0	7	4	0	2	7	168	-9	177	FOP	Wine	Low	7.39232	7.46761	-0.0752881	-0.0508475	9
78	22	0	7	4	0	2	8	128	10	118	FOP	Wine	High	7	6.88264	0.117357	0.0847458	10
78	22	0	7	4	0	2	9	92	3	89	STD	Liquor	Low	6.52356	6.47573	0.0478285	0.0337079	3
78	22	0	7	4	0	2	10	50	6	44	STD	Liquor	High	5.64386	5.45943	0.184425	0.136364	6
78	22	0	7	4	0	2	11	88	-1	89	FOP	Liquor	Low	6.45943	6.47573	-0.0163018	-0.011236	1
78	22	0	7	4	0	2	12	50	6	44	FOP	Liquor	High	5.64386	5.45943	0.184425	0.136364	6
79	20	1	4	4	0	1	1	210	-145	355	STD	Beer	Low	7.71425	8.47168	-0.75743	-0.408451	145
79	20	1	4	4	0	1	2	226	49	177	STD	Beer	High	7.82018	7.46761	0.352573	0.276836	49
79	20	1	4	4	0	1	3	355	0	355	FOP	Beer	Low	8.47168	8.47168	0	0	0
79	20	1	4	4	0	1	4	192	15	177	FOP	Beer	High	7.58496	7.46761	0.117357	0.0847458	15
79	20	1	4	4	0	1	5	158	-19	177	STD	Wine	Low	7.30378	7.46761	-0.163825	-0.107345	19
79	20	1	4	4	0	1	6	234	116	118	STD	Wine	High	7.87036	6.88264	0.987722	0.983051	116
79	20	1	4	4	0	1	7	210	33	177	FOP	Wine	Low	7.71425	7.46761	0.24664	0.186441	33
79	20	1	4	4	0	1	8	190	72	118	FOP	Wine	High	7.56986	6.88264	0.687213	0.610169	72
79	20	1	4	4	0	1	9	154	65	89	STD	Liquor	Low	7.26679	6.47573	0.791053	0.730337	65
79	20	1	4	4	0	1	10	80	36	44	STD	Liquor	High	6.32193	5.45943	0.862496	0.818182	36
79	20	1	4	4	0	1	11	106	17	89	FOP	Liquor	Low	6.72792	6.47573	0.252187	0.191011	17
79	20	1	4	4	0	1	12	70	26	44	FOP	Liquor	High	6.12928	5.45943	0.669851	0.590909	26
79	20	1	4	4	0	2	1	270	-85	355	STD	Beer	Low	8.07682	8.47168	-0.39486	-0.239437	85
79	20	1	4	4	0	2	2	152	-25	177	STD	Beer	High	7.24793	7.46761	-0.219678	-0.141243	25
79	20	1	4	4	0	2	3	355	0	355	FOP	Beer	Low	8.47168	8.47168	0	0	0
79	20	1	4	4	0	2	4	178	1	177	FOP	Beer	High	7.47573	7.46761	0.00812788	0.00564972	1
79	20	1	4	4	0	2	5	230	53	177	STD	Wine	Low	7.84549	7.46761	0.377885	0.299435	53
79	20	1	4	4	0	2	6	152	34	118	STD	Wine	High	7.24793	6.88264	0.365284	0.288136	34
79	20	1	4	4	0	2	7	204	27	177	FOP	Wine	Low	7.67243	7.46761	0.20482	0.152542	27
79	20	1	4	4	0	2	8	148	30	118	FOP	Wine	High	7.20945	6.88264	0.32681	0.254237	30
79	20	1	4	4	0	2	9	108	19	89	STD	Liquor	Low	6.75489	6.47573	0.279154	0.213483	19
79	20	1	4	4	0	2	10	62	18	44	STD	Liquor	High	5.9542	5.45943	0.494765	0.409091	18
79	20	1	4	4	0	2	11	104	15	89	FOP	Liquor	Low	6.70044	6.47573	0.224706	0.168539	15
79	20	1	4	4	0	2	12	64	20	44	FOP	Liquor	High	6	5.45943	0.540568	0.454545	20
80	25	0	3	4	0	1	1	320	-35	355	STD	Beer	Low	8.32193	8.47168	-0.149747	-0.0985915	35
80	25	0	3	4	0	1	2	194	17	177	STD	Beer	High	7.59991	7.46761	0.132307	0.0960452	17
80	25	0	3	4	0	1	3	355	0	355	FOP	Beer	Low	8.47168	8.47168	0	0	0
80	25	0	3	4	0	1	4	194	17	177	FOP	Beer	High	7.59991	7.46761	0.132307	0.0960452	17
80	25	0	3	4	0	1	5	92	-85	177	STD	Wine	Low	6.52356	7.46761	-0.944044	-0.480226	85
80	25	0	3	4	0	1	6	110	-8	118	STD	Wine	High	6.78136	6.88264	-0.101283	-0.0677966	8
80	25	0	3	4	0	1	7	260	83	177	FOP	Wine	Low	8.02237	7.46761	0.554762	0.468927	83
80	25	0	3	4	0	1	8	200	82	118	FOP	Wine	High	7.64386	6.88264	0.761213	0.694915	82
80	25	0	3	4	0	1	9	56	-33	89	STD	Liquor	Low	5.80735	6.47573	-0.668379	-0.370787	33
80	25	0	3	4	0	1	10	112	68	44	STD	Liquor	High	6.80735	5.45943	1.34792	1.54545	68
80	25	0	3	4	0	1	11	92	3	89	FOP	Liquor	Low	6.52356	6.47573	0.0478285	0.0337079	3
80	25	0	3	4	0	1	12	132	88	44	FOP	Liquor	High	7.04439	5.45943	1.58496	2	88
80	25	0	3	4	0	2	1	330	-25	355	STD	Beer	Low	8.36632	8.47168	-0.105353	-0.0704225	25
80	25	0	3	4	0	2	2	240	63	177	STD	Beer	High	7.90689	7.46761	0.439285	0.355932	63
80	25	0	3	4	0	2	3	240	-115	355	FOP	Beer	Low	7.90689	8.47168	-0.564785	-0.323944	115
80	25	0	3	4	0	2	4	240	63	177	FOP	Beer	High	7.90689	7.46761	0.439285	0.355932	63
80	25	0	3	4	0	2	5	162	-15	177	STD	Wine	Low	7.33985	7.46761	-0.127756	-0.0847458	15
80	25	0	3	4	0	2	6	94	-24	118	STD	Wine	High	6.55459	6.88264	-0.328054	-0.20339	24
80	25	0	3	4	0	2	7	178	1	177	FOP	Wine	Low	7.47573	7.46761	0.00812788	0.00564972	1
80	25	0	3	4	0	2	8	140	22	118	FOP	Wine	High	7.12928	6.88264	0.24664	0.186441	22
80	25	0	3	4	0	2	9	30	-59	89	STD	Liquor	Low	4.90689	6.47573	-1.56884	-0.662921	59
80	25	0	3	4	0	2	10	32	-12	44	STD	Liquor	High	5	5.45943	-0.459432	-0.272727	12
80	25	0	3	4	0	2	11	60	-29	89	FOP	Liquor	Low	5.90689	6.47573	-0.568843	-0.325843	29
80	25	0	3	4	0	2	12	46	2	44	FOP	Liquor	High	5.52356	5.45943	0.0641303	0.0454545	2
81	20	1	4	3	0	1	1	246	-109	355	STD	Beer	Low	7.94251	8.47168	-0.529161	-0.307042	109
81	20	1	4	3	0	1	2	250	73	177	STD	Beer	High	7.96578	7.46761	0.498179	0.412429	73
81	20	1	4	3	0	1	3	355	0	355	FOP	Beer	Low	8.47168	8.47168	0	0	0
81	20	1	4	3	0	1	4	210	33	177	FOP	Beer	High	7.71425	7.46761	0.24664	0.186441	33
81	20	1	4	3	0	1	5	164	-13	177	STD	Wine	Low	7.35755	7.46761	-0.110054	-0.0734463	13
81	20	1	4	3	0	1	6	180	62	118	STD	Wine	High	7.49185	6.88264	0.60921	0.525424	62
81	20	1	4	3	0	1	7	166	-11	177	FOP	Wine	Low	7.37504	7.46761	-0.0925661	-0.0621469	11
81	20	1	4	3	0	1	8	162	44	118	FOP	Wine	High	7.33985	6.88264	0.457207	0.372881	44
81	20	1	4	3	0	1	9	52	-37	89	STD	Liquor	Low	5.70044	6.47573	-0.775294	-0.41573	37
81	20	1	4	3	0	1	10	56	12	44	STD	Liquor	High	5.80735	5.45943	0.347923	0.272727	12
81	20	1	4	3	0	1	11	48	-41	89	FOP	Liquor	Low	5.58496	6.47573	-0.890771	-0.460674	41
81	20	1	4	3	0	1	12	44	0	44	FOP	Liquor	High	5.45943	5.45943	0	0	0
81	20	1	4	3	0	2	1	280	-75	355	STD	Beer	Low	8.12928	8.47168	-0.342392	-0.211268	75
81	20	1	4	3	0	2	2	270	93	177	STD	Beer	High	8.07682	7.46761	0.60921	0.525424	93
81	20	1	4	3	0	2	3	355	0	355	FOP	Beer	Low	8.47168	8.47168	0	0	0
81	20	1	4	3	0	2	4	186	9	177	FOP	Beer	High	7.53916	7.46761	0.0715533	0.0508475	9
81	20	1	4	3	0	2	5	134	-43	177	STD	Wine	Low	7.06609	7.46761	-0.401516	-0.242938	43
81	20	1	4	3	0	2	6	134	16	118	STD	Wine	High	7.06609	6.88264	0.183446	0.135593	16
81	20	1	4	3	0	2	7	200	23	177	FOP	Wine	Low	7.64386	7.46761	0.176251	0.129944	23
81	20	1	4	3	0	2	8	116	-2	118	FOP	Wine	High	6.85798	6.88264	-0.0246621	-0.0169492	2
81	20	1	4	3	0	2	9	50	-39	89	STD	Liquor	Low	5.64386	6.47573	-0.831877	-0.438202	39
81	20	1	4	3	0	2	10	56	12	44	STD	Liquor	High	5.80735	5.45943	0.347923	0.272727	12
81	20	1	4	3	0	2	11	94	5	89	FOP	Liquor	Low	6.55459	6.47573	0.0788554	0.0561798	5
81	20	1	4	3	0	2	12	42	-2	44	FOP	Liquor	High	5.39232	5.45943	-0.0671142	-0.0454545	2
82	20	0	4	3	0	1	1	260	-95	355	STD	Beer	Low	8.02237	8.47168	-0.449307	-0.267606	95
82	20	0	4	3	0	1	2	210	33	177	STD	Beer	High	7.71425	7.46761	0.24664	0.186441	33
82	20	0	4	3	0	1	3	240	-115	355	FOP	Beer	Low	7.90689	8.47168	-0.564785	-0.323944	115
82	20	0	4	3	0	1	4	210	33	177	FOP	Beer	High	7.71425	7.46761	0.24664	0.186441	33
82	20	0	4	3	0	1	5	188	11	177	STD	Wine	Low	7.55459	7.46761	0.0869833	0.0621469	11
82	20	0	4	3	0	1	6	172	54	118	STD	Wine	High	7.42626	6.88264	0.543622	0.457627	54
82	20	0	4	3	0	1	7	176	-1	177	FOP	Wine	Low	7.45943	7.46761	-0.00817393	-0.00564972	1
82	20	0	4	3	0	1	8	190	72	118	FOP	Wine	High	7.56986	6.88264	0.687213	0.610169	72
82	20	0	4	3	0	1	9	48	-41	89	STD	Liquor	Low	5.58496	6.47573	-0.890771	-0.460674	41
82	20	0	4	3	0	1	10	52	8	44	STD	Liquor	High	5.70044	5.45943	0.241008	0.181818	8
82	20	0	4	3	0	1	11	60	-29	89	FOP	Liquor	Low	5.90689	6.47573	-0.568843	-0.325843	29
82	20	0	4	3	0	1	12	52	8	44	FOP	Liquor	High	5.70044	5.45943	0.241008	0.181818	8
82	20	0	4	3	0	2	1	270	-85	355	STD	Beer	Low	8.07682	8.47168	-0.39486	-0.239437	85
82	20	0	4	3	0	2	2	260	83	177	STD	Beer	High	8.02237	7.46761	0.554762	0.468927	83
82	20	0	4	3	0	2	3	355	0	355	FOP	Beer	Low	8.47168	8.47168	0	0	0
82	20	0	4	3	0	2	4	180	3	177	FOP	Beer	High	7.49185	7.46761	0.0242475	0.0169492	3
82	20	0	4	3	0	2	5	142	-35	177	STD	Wine	Low	7.14975	7.46761	-0.317858	-0.19774	35
82	20	0	4	3	0	2	6	114	-4	118	STD	Wine	High	6.83289	6.88264	-0.049753	-0.0338983	4
82	20	0	4	3	0	2	7	190	13	177	FOP	Wine	Low	7.56986	7.46761	0.10225	0.0734463	13
82	20	0	4	3	0	2	8	174	56	118	FOP	Wine	High	7.44294	6.88264	0.5603	0.474576	56
82	20	0	4	3	0	2	9	56	-33	89	STD	Liquor	Low	5.80735	6.47573	-0.668379	-0.370787	33
82	20	0	4	3	0	2	10	60	16	44	STD	Liquor	High	5.90689	5.45943	0.447459	0.363636	16
82	20	0	4	3	0	2	11	60	-29	89	FOP	Liquor	Low	5.90689	6.47573	-0.568843	-0.325843	29
82	20	0	4	3	0	2	12	40	-4	44	FOP	Liquor	High	5.32193	5.45943	-0.137504	-0.0909091	4
83	20	1	2	4	0	1	1	240	-115	355	STD	Beer	Low	7.90689	8.47168	-0.564785	-0.323944	115
83	20	1	2	4	0	1	2	236	59	177	STD	Beer	High	7.88264	7.46761	0.415037	0.333333	59
83	20	1	2	4	0	1	3	250	-105	355	FOP	Beer	Low	7.96578	8.47168	-0.505891	-0.295775	105
83	20	1	2	4	0	1	4	180	3	177	FOP	Beer	High	7.49185	7.46761	0.0242475	0.0169492	3
83	20	1	2	4	0	1	5	10	-167	177	STD	Wine	Low	3.32193	7.46761	-4.14568	-0.943503	167
83	20	1	2	4	0	1	6	140	22	118	STD	Wine	High	7.12928	6.88264	0.24664	0.186441	22
83	20	1	2	4	0	1	7	130	-47	177	FOP	Wine	Low	7.02237	7.46761	-0.445238	-0.265537	47
83	20	1	2	4	0	1	8	98	-20	118	FOP	Wine	High	6.61471	6.88264	-0.267933	-0.169492	20
83	20	1	2	4	0	1	9	52	-37	89	STD	Liquor	Low	5.70044	6.47573	-0.775294	-0.41573	37
83	20	1	2	4	0	1	10	38	-6	44	STD	Liquor	High	5.24793	5.45943	-0.211504	-0.136364	6
83	20	1	2	4	0	1	11	44	-45	89	FOP	Liquor	Low	5.45943	6.47573	-1.0163	-0.505618	45
83	20	1	2	4	0	1	12	40	-4	44	FOP	Liquor	High	5.32193	5.45943	-0.137504	-0.0909091	4
83	20	1	2	4	0	2	1	236	-119	355	STD	Beer	Low	7.88264	8.47168	-0.589032	-0.335211	119
83	20	1	2	4	0	2	2	182	5	177	STD	Beer	High	7.50779	7.46761	0.0401891	0.0282486	5
83	20	1	2	4	0	2	3	355	0	355	FOP	Beer	Low	8.47168	8.47168	0	0	0
83	20	1	2	4	0	2	4	192	15	177	FOP	Beer	High	7.58496	7.46761	0.117357	0.0847458	15
83	20	1	2	4	0	2	5	68	-109	177	STD	Wine	Low	6.08746	7.46761	-1.38014	-0.615819	109
83	20	1	2	4	0	2	6	78	-40	118	STD	Wine	High	6.2854	6.88264	-0.597241	-0.338983	40
83	20	1	2	4	0	2	7	100	-77	177	FOP	Wine	Low	6.64386	7.46761	-0.823749	-0.435028	77
83	20	1	2	4	0	2	8	90	-28	118	FOP	Wine	High	6.49185	6.88264	-0.39079	-0.237288	28
83	20	1	2	4	0	2	9	32	-57	89	STD	Liquor	Low	5	6.47573	-1.47573	-0.640449	57
83	20	1	2	4	0	2	10	26	-18	44	STD	Liquor	High	4.70044	5.45943	-0.758992	-0.409091	18
83	20	1	2	4	0	2	11	46	-43	89	FOP	Liquor	Low	5.52356	6.47573	-0.952171	-0.483146	43
83	20	1	2	4	0	2	12	38	-6	44	FOP	Liquor	High	5.24793	5.45943	-0.211504	-0.136364	6
84	21	1	4	4	0	1	1	355	0	355	STD	Beer	Low	8.47168	8.47168	0	0	0
84	21	1	4	4	0	1	2	236	59	177	STD	Beer	High	7.88264	7.46761	0.415037	0.333333	59
84	21	1	4	4	0	1	3	355	0	355	FOP	Beer	Low	8.47168	8.47168	0	0	0
84	21	1	4	4	0	1	4	170	-7	177	FOP	Beer	High	7.40939	7.46761	-0.0582146	-0.039548	7
84	21	1	4	4	0	1	5	250	73	177	STD	Wine	Low	7.96578	7.46761	0.498179	0.412429	73
84	21	1	4	4	0	1	6	360	242	118	STD	Wine	High	8.49185	6.88264	1.60921	2.05085	242
84	21	1	4	4	0	1	7	250	73	177	FOP	Wine	Low	7.96578	7.46761	0.498179	0.412429	73
[truncated: 17 more rows]
