# Supplementary material for: Empirical evaluation of the presence of a label containing standard drinks on pour accuracy among US college students
Source: PLoS One. 2020 Nov 5;15(11):e0241583. doi: 10.1371/journal.pone.0241583 (PMC7644071; doi:10.1371/journal.pone.0241583)
Supplement: S2 File — (XLSX) [file pone.0241583.s002.xlsx]

## Sheet: All Data
Subject	Label Coding	Pour 1	Pour 2	Obs-standard drink (Pour 1)	Obs-standard drink (pour 2)	Label	Alc Type	Alc Level	absolute error
1	1	355	355	0	0	STD	Beer	Low	0
1	2	298	355	121	178	STD	Beer	High	178
1	3	355	355	0	0	FOP	Beer	Low	0
1	4	170	172	-7	-5	FOP	Beer	High	5
1	5	180	114	3	-63	STD	Wine	Low	63
1	6	144	112	26	-6	STD	Wine	High	6
1	7	196	160	19	-17	FOP	Wine	Low	17
1	8	98	100	-20	-18	FOP	Wine	High	18
1	9	54	42	-35	-47	STD	Liquor	Low	47
1	10	34	50	-10	6	STD	Liquor	High	6
1	11	94	88	5	-1	FOP	Liquor	Low	1
1	12	32	40	-12	-4	FOP	Liquor	High	4
2	1	355	355	0	0	STD	Beer	Low	0
2	2	355	210	178	33	STD	Beer	High	33
2	3	355	355	0	0	FOP	Beer	Low	0
2	4	178	170	1	-7	FOP	Beer	High	7
2	5	154	160	-23	-17	STD	Wine	Low	17
2	6	110	190	-8	72	STD	Wine	High	72
2	7	216	208	39	31	FOP	Wine	Low	31
2	8	132	140	14	22	FOP	Wine	High	22
2	9	32	42	-57	-47	STD	Liquor	Low	47
2	10	42	38	-2	-6	STD	Liquor	High	6
2	11	40	50	-49	-39	FOP	Liquor	Low	39
2	12	32	44	-12	0	FOP	Liquor	High	0
3	1	355	355	0	0	STD	Beer	Low	0
3	2	240	200	63	23	STD	Beer	High	23
3	3	355	355	0	0	FOP	Beer	Low	0
3	4	178	178	1	1	FOP	Beer	High	1
3	5	325	265	148	88	STD	Wine	Low	88
3	6	212	194	94	76	STD	Wine	High	76
3	7	208	216	31	39	FOP	Wine	Low	39
3	8	148	164	30	46	FOP	Wine	High	46
3	9	68	74	-21	-15	STD	Liquor	Low	15
3	10	52	44	8	0	STD	Liquor	High	0
3	11	58	86	-31	-3	FOP	Liquor	Low	3
3	12	42	54	-2	10	FOP	Liquor	High	10
4	1	194	355	-161	0	STD	Beer	Low	0
4	2	136	172	-41	-5	STD	Beer	High	5
4	3	214	355	-141	0	FOP	Beer	Low	0
4	4	158	170	-19	-7	FOP	Beer	High	7
4	5	132	132	-45	-45	STD	Wine	Low	45
4	6	88	100	-30	-18	STD	Wine	High	18
4	7	172	156	-5	-21	FOP	Wine	Low	21
4	8	136	124	18	6	FOP	Wine	High	6
4	9	50	60	-39	-29	STD	Liquor	Low	29
4	10	12	48	-32	4	STD	Liquor	High	4
4	11	100	104	11	15	FOP	Liquor	Low	15
4	12	58	74	14	30	FOP	Liquor	High	30
5	1	355	250	0	-105	STD	Beer	Low	105
5	2	355	355	178	178	STD	Beer	High	178
5	3	355	355	0	0	FOP	Beer	Low	0
5	4	150	180	-27	3	FOP	Beer	High	3
5	5	352	192	175	15	STD	Wine	Low	15
5	6	106	140	-12	22	STD	Wine	High	22
5	7	216	110	39	-67	FOP	Wine	Low	67
5	8	74	76	-44	-42	FOP	Wine	High	42
5	9	82	82	-7	-7	STD	Liquor	Low	7
5	10	54	32	10	-12	STD	Liquor	High	12
5	11	104	42	15	-47	FOP	Liquor	Low	47
5	12	52	42	8	-2	FOP	Liquor	High	2
6	1	355	355	0	0	STD	Beer	Low	0
6	2	355	220	178	43	STD	Beer	High	43
6	3	355	355	0	0	FOP	Beer	Low	0
6	4	210	210	33	33	FOP	Beer	High	33
6	5	114	110	-63	-67	STD	Wine	Low	67
6	6	148	76	30	-42	STD	Wine	High	42
6	7	180	204	3	27	FOP	Wine	Low	27
6	8	130	68	12	-50	FOP	Wine	High	50
6	9	34	32	-55	-57	STD	Liquor	Low	57
6	10	20	24	-24	-20	STD	Liquor	High	20
6	11	40	26	-49	-63	FOP	Liquor	Low	63
6	12	28	48	-16	4	FOP	Liquor	High	4
7	1	250	320	-105	-35	STD	Beer	Low	35
7	2	230	240	53	63	STD	Beer	High	63
7	3	355	355	0	0	FOP	Beer	Low	0
7	4	210	172	33	-5	FOP	Beer	High	5
7	5	144	162	-33	-15	STD	Wine	Low	15
7	6	118	132	0	14	STD	Wine	High	14
7	7	174	166	-3	-11	FOP	Wine	Low	11
7	8	174	102	56	-16	FOP	Wine	High	16
7	9	70	70	-19	-19	STD	Liquor	Low	19
7	10	50	50	6	6	STD	Liquor	High	6
7	11	80	100	-9	11	FOP	Liquor	Low	11
7	12	60	52	16	8	FOP	Liquor	High	8
8	1	300	196	-55	-159	STD	Beer	Low	159
8	2	154	200	-23	23	STD	Beer	High	23
8	3	250	355	-105	0	FOP	Beer	Low	0
8	4	290	170	113	-7	FOP	Beer	High	7
8	5	92	150	-85	-27	STD	Wine	Low	27
8	6	154	96	36	-22	STD	Wine	High	22
8	7	236	200	59	23	FOP	Wine	Low	23
8	8	122	108	4	-10	FOP	Wine	High	10
8	9	128	90	39	1	STD	Liquor	Low	1
8	10	80	64	36	20	STD	Liquor	High	20
8	11	112	134	23	45	FOP	Liquor	Low	45
8	12	76	58	32	14	FOP	Liquor	High	14
9	1	355	355	0	0	STD	Beer	Low	0
9	2	204	212	27	35	STD	Beer	High	35
9	3	355	355	0	0	FOP	Beer	Low	0
9	4	158	164	-19	-13	FOP	Beer	High	13
9	5	166	114	-11	-63	STD	Wine	Low	63
9	6	226	104	108	-14	STD	Wine	High	14
9	7	228	200	51	23	FOP	Wine	Low	23
9	8	144	156	26	38	FOP	Wine	High	38
9	9	56	106	-33	17	STD	Liquor	Low	17
9	10	60	88	16	44	STD	Liquor	High	44
9	11	74	136	-15	47	FOP	Liquor	Low	47
9	12	50	74	6	30	FOP	Liquor	High	30
10	1	355	355	0	0	STD	Beer	Low	0
10	2	355	355	178	178	STD	Beer	High	178
10	3	355	355	0	0	FOP	Beer	Low	0
10	4	158	156	-19	-21	FOP	Beer	High	21
10	5	130	176	-47	-1	STD	Wine	Low	1
10	6	94	140	-24	22	STD	Wine	High	22
10	7	212	190	35	13	FOP	Wine	Low	13
10	8	112	174	-6	56	FOP	Wine	High	56
10	9	150	98	61	9	STD	Liquor	Low	9
10	10	60	60	16	16	STD	Liquor	High	16
10	11	126	94	37	5	FOP	Liquor	Low	5
10	12	110	70	66	26	FOP	Liquor	High	26
11	1	208	270	-147	-85	STD	Beer	Low	85
11	2	176	210	-1	33	STD	Beer	High	33
11	3	355	355	0	0	FOP	Beer	Low	0
11	4	192	188	15	11	FOP	Beer	High	11
11	5	122	86	-55	-91	STD	Wine	Low	91
11	6	96	110	-22	-8	STD	Wine	High	8
11	7	160	174	-17	-3	FOP	Wine	Low	3
11	8	158	86	40	-32	FOP	Wine	High	32
11	9	52	40	-37	-49	STD	Liquor	Low	49
11	10	40	34	-4	-10	STD	Liquor	High	10
11	11	54	36	-35	-53	FOP	Liquor	Low	53
11	12	28	28	-16	-16	FOP	Liquor	High	16
12	1	355	355	0	0	STD	Beer	Low	0
12	2	250	178	73	1	STD	Beer	High	1
12	3	355	355	0	0	FOP	Beer	Low	0
12	4	180	154	3	-23	FOP	Beer	High	23
12	5	146	104	-31	-73	STD	Wine	Low	73
12	6	156	114	38	-4	STD	Wine	High	4
12	7	126	194	-51	17	FOP	Wine	Low	17
12	8	120	118	2	0	FOP	Wine	High	0
12	9	64	52	-25	-37	STD	Liquor	Low	37
12	10	46	48	2	4	STD	Liquor	High	4
12	11	52	84	-37	-5	FOP	Liquor	Low	5
12	12	36	36	-8	-8	FOP	Liquor	High	8
13	1	226	214	-129	-141	STD	Beer	Low	141
13	2	168	184	-9	7	STD	Beer	High	7
13	3	355	355	0	0	FOP	Beer	Low	0
13	4	174	174	-3	-3	FOP	Beer	High	3
13	5	108	154	-69	-23	STD	Wine	Low	23
13	6	92	120	-26	2	STD	Wine	High	2
13	7	164	182	-13	5	FOP	Wine	Low	5
13	8	92	110	-26	-8	FOP	Wine	High	8
13	9	62	46	-27	-43	STD	Liquor	Low	43
13	10	38	36	-6	-8	STD	Liquor	High	8
13	11	94	80	5	-9	FOP	Liquor	Low	9
13	12	36	34	-8	-10	FOP	Liquor	High	10
14	1	330	330	-25	-25	STD	Beer	Low	25
14	2	330	200	153	23	STD	Beer	High	23
14	3	355	355	0	0	FOP	Beer	Low	0
14	4	170	170	-7	-7	FOP	Beer	High	7
14	5	120	112	-57	-65	STD	Wine	Low	65
14	6	116	106	-2	-12	STD	Wine	High	12
14	7	172	144	-5	-33	FOP	Wine	Low	33
14	8	124	86	6	-32	FOP	Wine	High	32
14	9	78	80	-11	-9	STD	Liquor	Low	9
14	10	48	48	4	4	STD	Liquor	High	4
14	11	68	76	-21	-13	FOP	Liquor	Low	13
14	12	36	28	-8	-16	FOP	Liquor	High	16
15	1	355	355	0	0	STD	Beer	Low	0
15	2	160	148	-17	-29	STD	Beer	High	29
15	3	355	355	0	0	FOP	Beer	Low	0
15	4	154	145	-23	-32	FOP	Beer	High	32
15	5	118	186	-59	9	STD	Wine	Low	9
15	6	116	76	-2	-42	STD	Wine	High	42
15	7	160	150	-17	-27	FOP	Wine	Low	27
15	8	92	94	-26	-24	FOP	Wine	High	24
15	9	76	76	-13	-13	STD	Liquor	Low	13
15	10	44	44	0	0	STD	Liquor	High	0
15	11	80	64	-9	-25	FOP	Liquor	Low	25
15	12	52	44	8	0	FOP	Liquor	High	0
16	1	340	355	-15	0	STD	Beer	Low	0
16	2	240	210	63	33	STD	Beer	High	33
16	3	355	355	0	0	FOP	Beer	Low	0
16	4	176	172	-1	-5	FOP	Beer	High	5
16	5	84	108	-93	-69	STD	Wine	Low	69
16	6	66	78	-52	-40	STD	Wine	High	40
16	7	116	120	-61	-57	FOP	Wine	Low	57
16	8	118	110	0	-8	FOP	Wine	High	8
16	9	40	50	-49	-39	STD	Liquor	Low	39
16	10	38	40	-6	-4	STD	Liquor	High	4
16	11	54	64	-35	-25	FOP	Liquor	Low	25
16	12	36	54	-8	10	FOP	Liquor	High	10
17	1	355	355	0	0	STD	Beer	Low	0
17	2	190	180	13	3	STD	Beer	High	3
17	3	355	355	0	0	FOP	Beer	Low	0
17	4	180	168	3	-9	FOP	Beer	High	9
17	5	94	112	-83	-65	STD	Wine	Low	65
17	6	110	100	-8	-18	STD	Wine	High	18
17	7	162	168	-15	-9	FOP	Wine	Low	9
17	8	126	82	8	-36	FOP	Wine	High	36
17	9	52	54	-37	-35	STD	Liquor	Low	35
17	10	30	36	-14	-8	STD	Liquor	High	8
17	11	42	56	-47	-33	FOP	Liquor	Low	33
17	12	36	38	-8	-6	FOP	Liquor	High	6
18	1	355	355	0	0	STD	Beer	Low	0
18	2	220	190	43	13	STD	Beer	High	13
18	3	355	355	0	0	FOP	Beer	Low	0
18	4	196	180	19	3	FOP	Beer	High	3
18	5	310	226	133	49	STD	Wine	Low	49
18	6	152	132	34	14	STD	Wine	High	14
18	7	146	192	-31	15	FOP	Wine	Low	15
18	8	92	152	-26	34	FOP	Wine	High	34
18	9	52	30	-37	-59	STD	Liquor	Low	59
18	10	30	26	-14	-18	STD	Liquor	High	18
18	11	86	58	-3	-31	FOP	Liquor	Low	31
18	12	32	26	-12	-18	FOP	Liquor	High	18
19	1	355	355	0	0	STD	Beer	Low	0
19	2	326	230	149	53	STD	Beer	High	53
19	3	355	355	0	0	FOP	Beer	Low	0
19	4	190	210	13	33	FOP	Beer	High	33
19	5	146	190	-31	13	STD	Wine	Low	13
19	6	146	148	28	30	STD	Wine	High	30
19	7	216	270	39	93	FOP	Wine	Low	93
19	8	122	154	4	36	FOP	Wine	High	36
19	9	98	92	9	3	STD	Liquor	Low	3
19	10	34	46	-10	2	STD	Liquor	High	2
19	11	116	110	27	21	FOP	Liquor	Low	21
19	12	52	52	8	8	FOP	Liquor	High	8
20	1	355	355	0	0	STD	Beer	Low	0
20	2	286	280	109	103	STD	Beer	High	103
20	3	355	355	0	0	FOP	Beer	Low	0
20	4	190	186	13	9	FOP	Beer	High	9
20	5	270	232	93	55	STD	Wine	Low	55
20	6	182	144	64	26	STD	Wine	High	26
20	7	300	186	123	9	FOP	Wine	Low	9
20	8	260	186	142	68	FOP	Wine	High	68
20	9	58	70	-31	-19	STD	Liquor	Low	19
20	10	40	44	-4	0	STD	Liquor	High	0
20	11	122	92	33	3	FOP	Liquor	Low	3
20	12	100	108	56	64	FOP	Liquor	High	64
21	1	230	170	-125	-185	STD	Beer	Low	185
21	2	228	190	51	13	STD	Beer	High	13
21	3	248	280	-107	-75	FOP	Beer	Low	75
21	4	210	172	33	-5	FOP	Beer	High	5
21	5	340	268	163	91	STD	Wine	Low	91
21	6	306	270	188	152	STD	Wine	High	152
21	7	350	270	173	93	FOP	Wine	Low	93
21	8	320	270	202	152	FOP	Wine	High	152
21	9	124	92	35	3	STD	Liquor	Low	3
21	10	120	110	76	66	STD	Liquor	High	66
21	11	130	102	41	13	FOP	Liquor	Low	13
21	12	108	94	64	50	FOP	Liquor	High	50
22	1	220	240	-135	-115	STD	Beer	Low	115
22	2	234	232	57	55	STD	Beer	High	55
22	3	212	355	-143	0	FOP	Beer	Low	0
22	4	248	210	71	33	FOP	Beer	High	33
22	5	106	138	-71	-39	STD	Wine	Low	39
22	6	122	114	4	-4	STD	Wine	High	4
22	7	146	134	-31	-43	FOP	Wine	Low	43
22	8	126	120	8	2	FOP	Wine	High	2
22	9	36	34	-53	-55	STD	Liquor	Low	55
22	10	38	34	-6	-10	STD	Liquor	High	10
22	11	32	34	-57	-55	FOP	Liquor	Low	55
22	12	44	32	0	-12	FOP	Liquor	High	12
23	1	320	290	-35	-65	STD	Beer	Low	65
23	2	196	200	19	23	STD	Beer	High	23
23	3	355	355	0	0	FOP	Beer	Low	0
23	4	180	166	3	-11	FOP	Beer	High	11
23	5	196	198	19	21	STD	Wine	Low	21
23	6	142	122	24	4	STD	Wine	High	4
23	7	200	188	23	11	FOP	Wine	Low	11
23	8	104	160	-14	42	FOP	Wine	High	42
23	9	64	58	-25	-31	STD	Liquor	Low	31
23	10	56	60	12	16	STD	Liquor	High	16
23	11	88	120	-1	31	FOP	Liquor	Low	31
23	12	36	48	-8	4	FOP	Liquor	High	4
24	1	160	176	-195	-179	STD	Beer	Low	179
24	2	190	180	13	3	STD	Beer	High	3
24	3	355	355	0	0	FOP	Beer	Low	0
24	4	172	164	-5	-13	FOP	Beer	High	13
24	5	206	114	29	-63	STD	Wine	Low	63
24	6	204	140	86	22	STD	Wine	High	22
24	7	180	214	3	37	FOP	Wine	Low	37
24	8	110	106	-8	-12	FOP	Wine	High	12
24	9	40	40	-49	-49	STD	Liquor	Low	49
24	10	26	46	-18	2	STD	Liquor	High	2
24	11	62	48	-27	-41	FOP	Liquor	Low	41
24	12	34	28	-10	-16	FOP	Liquor	High	16
25	1	355	355	0	0	STD	Beer	Low	0
25	2	355	355	178	178	STD	Beer	High	178
25	3	355	355	0	0	FOP	Beer	Low	0
25	4	190	162	13	-15	FOP	Beer	High	15
25	5	164	232	-13	55	STD	Wine	Low	55
25	6	172	124	54	6	STD	Wine	High	6
25	7	214	214	37	37	FOP	Wine	Low	37
25	8	112	94	-6	-24	FOP	Wine	High	24
25	9	40	62	-49	-27	STD	Liquor	Low	27
25	10	46	28	2	-16	STD	Liquor	High	16
25	11	32	98	-57	9	FOP	Liquor	Low	9
25	12	52	38	8	-6	FOP	Liquor	High	6
26	1	355	355	0	0	STD	Beer	Low	0
26	2	355	200	178	23	STD	Beer	High	23
26	3	355	355	0	0	FOP	Beer	Low	0
26	4	355	172	178	-5	FOP	Beer	High	5
26	5	178	158	1	-19	STD	Wine	Low	19
26	6	74	86	-44	-32	STD	Wine	High	32
26	7	178	218	1	41	FOP	Wine	Low	41
26	8	72	176	-46	58	FOP	Wine	High	58
26	9	46	64	-43	-25	STD	Liquor	Low	25
26	10	30	44	-14	0	STD	Liquor	High	0
26	11	72	58	-17	-31	FOP	Liquor	Low	31
26	12	26	34	-18	-10	FOP	Liquor	High	10
27	1	355	355	0	0	STD	Beer	Low	0
27	2	116	162	-61	-15	STD	Beer	High	15
27	3	355	355	0	0	FOP	Beer	Low	0
27	4	180	164	3	-13	FOP	Beer	High	13
27	5	130	110	-47	-67	STD	Wine	Low	67
27	6	84	80	-34	-38	STD	Wine	High	38
27	7	168	156	-9	-21	FOP	Wine	Low	21
27	8	76	80	-42	-38	FOP	Wine	High	38
27	9	50	76	-39	-13	STD	Liquor	Low	13
27	10	26	36	-18	-8	STD	Liquor	High	8
27	11	44	58	-45	-31	FOP	Liquor	Low	31
27	12	32	32	-12	-12	FOP	Liquor	High	12
28	1	212	198	-143	-157	STD	Beer	Low	157
28	2	200	170	23	-7	STD	Beer	High	7
28	3	355	355	0	0	FOP	Beer	Low	0
28	4	192	158	15	-19	FOP	Beer	High	19
28	5	200	116	23	-61	STD	Wine	Low	61
28	6	182	86	64	-32	STD	Wine	High	32
28	7	152	180	-25	3	FOP	Wine	Low	3
28	8	110	80	-8	-38	FOP	Wine	High	38
28	9	90	88	1	-1	STD	Liquor	Low	1
28	10	42	44	-2	0	STD	Liquor	High	0
28	11	92	94	3	5	FOP	Liquor	Low	5
28	12	52	46	8	2	FOP	Liquor	High	2
29	1	214	232	-141	-123	STD	Beer	Low	123
29	2	192	152	15	-25	STD	Beer	High	25
29	3	355	355	0	0	FOP	Beer	Low	0
29	4	160	174	-17	-3	FOP	Beer	High	3
29	5	148	138	-29	-39	STD	Wine	Low	39
29	6	94	102	-24	-16	STD	Wine	High	16
29	7	184	178	7	1	FOP	Wine	Low	1
29	8	196	92	78	-26	FOP	Wine	High	26
29	9	58	54	-31	-35	STD	Liquor	Low	35
29	10	34	56	-10	12	STD	Liquor	High	12
29	11	108	100	19	11	FOP	Liquor	Low	11
29	12	106	68	62	24	FOP	Liquor	High	24
30	1	340	355	-15	0	STD	Beer	Low	0
30	2	355	244	178	67	STD	Beer	High	67
30	3	330	355	-25	0	FOP	Beer	Low	0
30	4	320	170	143	-7	FOP	Beer	High	7
30	5	300	186	123	9	STD	Wine	Low	9
30	6	340	170	222	52	STD	Wine	High	52
30	7	250	138	73	-39	FOP	Wine	Low	39
30	8	108	160	-10	42	FOP	Wine	High	42
30	9	16	88	-73	-1	STD	Liquor	Low	1
30	10	32	30	-12	-14	STD	Liquor	High	14
30	11	24	42	-65	-47	FOP	Liquor	Low	47
30	12	36	20	-8	-24	FOP	Liquor	High	24
31	1	355	355	0	0	STD	Beer	Low	0
31	2	355	160	178	-17	STD	Beer	High	17
31	3	355	355	0	0	FOP	Beer	Low	0
31	4	355	156	178	-21	FOP	Beer	High	21
31	5	126	130	-51	-47	STD	Wine	Low	47
31	6	112	106	-6	-12	STD	Wine	High	12
31	7	114	154	-63	-23	FOP	Wine	Low	23
31	8	160	250	42	132	FOP	Wine	High	132
31	9	54	44	-35	-45	STD	Liquor	Low	45
31	10	62	48	18	4	STD	Liquor	High	4
31	11	58	80	-31	-9	FOP	Liquor	Low	9
31	12	54	30	10	-14	FOP	Liquor	High	14
32	1	330	246	-25	-109	STD	Beer	Low	109
32	2	324	230	147	53	STD	Beer	High	53
32	3	355	355	0	0	FOP	Beer	Low	0
32	4	320	212	143	35	FOP	Beer	High	35
32	5	82	86	-95	-91	STD	Wine	Low	91
32	6	70	90	-48	-28	STD	Wine	High	28
32	7	100	80	-77	-97	FOP	Wine	Low	97
32	8	94	82	-24	-36	FOP	Wine	High	36
32	9	28	30	-61	-59	STD	Liquor	Low	59
32	10	20	20	-24	-24	STD	Liquor	High	24
32	11	30	32	-59	-57	FOP	Liquor	Low	57
32	12	70	46	26	2	FOP	Liquor	High	2
33	1	180	206	-175	-149	STD	Beer	Low	149
33	2	202	150	25	-27	STD	Beer	High	27
33	3	355	355	0	0	FOP	Beer	Low	0
33	4	320	190	143	13	FOP	Beer	High	13
33	5	112	164	-65	-13	STD	Wine	Low	13
33	6	106	98	-12	-20	STD	Wine	High	20
33	7	142	230	-35	53	FOP	Wine	Low	53
33	8	116	188	-2	70	FOP	Wine	High	70
33	9	54	62	-35	-27	STD	Liquor	Low	27
33	10	60	56	16	12	STD	Liquor	High	12
33	11	64	72	-25	-17	FOP	Liquor	Low	17
33	12	48	64	4	20	FOP	Liquor	High	20
34	1	166	230	-189	-125	STD	Beer	Low	125
34	2	100	138	-77	-39	STD	Beer	High	39
34	3	355	355	0	0	FOP	Beer	Low	0
34	4	130	114	-47	-63	FOP	Beer	High	63
34	5	116	116	-61	-61	STD	Wine	Low	61
34	6	76	82	-42	-36	STD	Wine	High	36
34	7	166	168	-11	-9	FOP	Wine	Low	9
34	8	114	86	-4	-32	FOP	Wine	High	32
34	9	56	36	-33	-53	STD	Liquor	Low	53
34	10	24	28	-20	-16	STD	Liquor	High	16
34	11	30	60	-59	-29	FOP	Liquor	Low	29
34	12	44	30	0	-14	FOP	Liquor	High	14
35	1	355	355	0	0	STD	Beer	Low	0
35	2	355	202	178	25	STD	Beer	High	25
35	3	355	355	0	0	FOP	Beer	Low	0
35	4	190	192	13	15	FOP	Beer	High	15
35	5	126	138	-51	-39	STD	Wine	Low	39
35	6	152	144	34	26	STD	Wine	High	26
35	7	194	210	17	33	FOP	Wine	Low	33
35	8	130	112	12	-6	FOP	Wine	High	6
35	9	36	70	-53	-19	STD	Liquor	Low	19
35	10	62	62	18	18	STD	Liquor	High	18
35	11	90	94	1	5	FOP	Liquor	Low	5
35	12	42	40	-2	-4	FOP	Liquor	High	4
36	1	240	184	-115	-171	STD	Beer	Low	171
36	2	190	156	13	-21	STD	Beer	High	21
36	3	355	355	0	0	FOP	Beer	Low	0
36	4	158	150	-19	-27	FOP	Beer	High	27
36	5	136	122	-41	-55	STD	Wine	Low	55
36	6	102	82	-16	-36	STD	Wine	High	36
36	7	150	120	-27	-57	FOP	Wine	Low	57
36	8	120	86	2	-32	FOP	Wine	High	32
36	9	74	74	-15	-15	STD	Liquor	Low	15
36	10	42	46	-2	2	STD	Liquor	High	2
36	11	46	44	-43	-45	FOP	Liquor	Low	45
36	12	32	44	-12	0	FOP	Liquor	High	0
37	1	355	355	0	0	STD	Beer	Low	0
37	2	355	355	178	178	STD	Beer	High	178
37	3	355	355	0	0	FOP	Beer	Low	0
37	4	160	172	-17	-5	FOP	Beer	High	5
37	5	186	140	9	-37	STD	Wine	Low	37
37	6	168	142	50	24	STD	Wine	High	24
37	7	160	146	-17	-31	FOP	Wine	Low	31
37	8	118	140	0	22	FOP	Wine	High	22
37	9	54	46	-35	-43	STD	Liquor	Low	43
37	10	40	44	-4	0	STD	Liquor	High	0
37	11	88	72	-1	-17	FOP	Liquor	Low	17
37	12	32	46	-12	2	FOP	Liquor	High	2
38	1	355	355	0	0	STD	Beer	Low	0
38	2	228	210	51	33	STD	Beer	High	33
38	3	340	355	-15	0	FOP	Beer	Low	0
38	4	192	190	15	13	FOP	Beer	High	13
38	5	190	164	13	-13	STD	Wine	Low	13
38	6	112	120	-6	2	STD	Wine	High	2
38	7	174	194	-3	17	FOP	Wine	Low	17
38	8	176	136	58	18	FOP	Wine	High	18
38	9	56	58	-33	-31	STD	Liquor	Low	31
38	10	34	30	-10	-14	STD	Liquor	High	14
38	11	58	50	-31	-39	FOP	Liquor	Low	39
38	12	36	30	-8	-14	FOP	Liquor	High	14
39	1	230	238	-125	-117	STD	Beer	Low	117
39	2	66	190	-111	13	STD	Beer	High	13
39	3	355	228	0	-127	FOP	Beer	Low	127
39	4	144	158	-33	-19	FOP	Beer	High	19
39	5	198	74	21	-103	STD	Wine	Low	103
39	6	70	112	-48	-6	STD	Wine	High	6
39	7	112	110	-65	-67	FOP	Wine	Low	67
39	8	78	76	-40	-42	FOP	Wine	High	42
39	9	54	94	-35	5	STD	Liquor	Low	5
39	10	48	26	4	-18	STD	Liquor	High	18
39	11	88	38	-1	-51	FOP	Liquor	Low	51
39	12	32	24	-12	-20	FOP	Liquor	High	20
40	1	228	355	-127	0	STD	Beer	Low	0
40	2	180	116	3	-61	STD	Beer	High	61
40	3	355	355	0	0	FOP	Beer	Low	0
40	4	182	76	5	-101	FOP	Beer	High	101
40	5	130	144	-47	-33	STD	Wine	Low	33
40	6	160	180	42	62	STD	Wine	High	62
40	7	110	148	-67	-29	FOP	Wine	Low	29
40	8	110	90	-8	-28	FOP	Wine	High	28
40	9	64	74	-25	-15	STD	Liquor	Low	15
40	10	50	48	6	4	STD	Liquor	High	4
40	11	74	88	-15	-1	FOP	Liquor	Low	1
40	12	70	56	26	12	FOP	Liquor	High	12
41	1	355	355	0	0	STD	Beer	Low	0
41	2	208	208	31	31	STD	Beer	High	31
41	3	355	355	0	0	FOP	Beer	Low	0
41	4	192	192	15	15	FOP	Beer	High	15
41	5	160	160	-17	-17	STD	Wine	Low	17
41	6	150	130	32	12	STD	Wine	High	12
41	7	210	198	33	21	FOP	Wine	Low	21
41	8	210	196	92	78	FOP	Wine	High	78
41	9	74	74	-15	-15	STD	Liquor	Low	15
41	10	46	50	2	6	STD	Liquor	High	6
41	11	80	84	-9	-5	FOP	Liquor	Low	5
41	12	38	54	-6	10	FOP	Liquor	High	10
42	1	320	350	-35	-5	STD	Beer	Low	5
42	2	310	330	133	153	STD	Beer	High	153
42	3	355	355	0	0	FOP	Beer	Low	0
42	4	320	200	143	23	FOP	Beer	High	23
42	5	118	152	-59	-25	STD	Wine	Low	25
42	6	154	114	36	-4	STD	Wine	High	4
42	7	142	130	-35	-47	FOP	Wine	Low	47
42	8	174	114	56	-4	FOP	Wine	High	4
42	9	36	32	-53	-57	STD	Liquor	Low	57
42	10	40	34	-4	-10	STD	Liquor	High	10
42	11	30	30	-59	-59	FOP	Liquor	Low	59
42	12	34	42	-10	-2	FOP	Liquor	High	2
43	1	250	350	-105	-5	STD	Beer	Low	5
43	2	330	330	153	153	STD	Beer	High	153
43	3	330	355	-25	0	FOP	Beer	Low	0
43	4	174	174	-3	-3	FOP	Beer	High	3
43	5	100	116	-77	-61	STD	Wine	Low	61
43	6	114	190	-4	72	STD	Wine	High	72
43	7	254	192	77	15	FOP	Wine	Low	15
43	8	114	114	-4	-4	FOP	Wine	High	4
43	9	32	72	-57	-17	STD	Liquor	Low	17
43	10	40	50	-4	6	STD	Liquor	High	6
43	11	32	52	-57	-37	FOP	Liquor	Low	37
43	12	30	30	-14	-14	FOP	Liquor	High	14
44	1	240	330	-115	-25	STD	Beer	Low	25
44	2	240	355	63	178	STD	Beer	High	178
44	3	210	355	-145	0	FOP	Beer	Low	0
44	4	210	168	33	-9	FOP	Beer	High	9
44	5	222	102	45	-75	STD	Wine	Low	75
44	6	250	232	132	114	STD	Wine	High	114
44	7	174	212	-3	35	FOP	Wine	Low	35
44	8	194	160	76	42	FOP	Wine	High	42
44	9	32	30	-57	-59	STD	Liquor	Low	59
44	10	112	28	68	-16	STD	Liquor	High	16
44	11	30	54	-59	-35	FOP	Liquor	Low	35
44	12	30	44	-14	0	FOP	Liquor	High	0
45	1	355	355	0	0	STD	Beer	Low	0
45	2	176	150	-1	-27	STD	Beer	High	27
45	3	355	355	0	0	FOP	Beer	Low	0
45	4	355	172	178	-5	FOP	Beer	High	5
45	5	210	240	33	63	STD	Wine	Low	63
45	6	138	160	20	42	STD	Wine	High	42
45	7	202	150	25	-27	FOP	Wine	Low	27
45	8	140	160	22	42	FOP	Wine	High	42
45	9	28	66	-61	-23	STD	Liquor	Low	23
45	10	42	44	-2	0	STD	Liquor	High	0
45	11	62	70	-27	-19	FOP	Liquor	Low	19
45	12	54	44	10	0	FOP	Liquor	High	0
46	1	355	355	0	0	STD	Beer	Low	0
46	2	300	218	123	41	STD	Beer	High	41
46	3	355	355	0	0	FOP	Beer	Low	0
46	4	250	170	73	-7	FOP	Beer	High	7
46	5	232	214	55	37	STD	Wine	Low	37
46	6	170	120	52	2	STD	Wine	High	2
46	7	246	162	69	-15	FOP	Wine	Low	15
46	8	210	170	92	52	FOP	Wine	High	52
46	9	104	130	15	41	STD	Liquor	Low	41
46	10	80	90	36	46	STD	Liquor	High	46
46	11	136	112	47	23	FOP	Liquor	Low	23
46	12	74	94	30	50	FOP	Liquor	High	50
47	1	355	355	0	0	STD	Beer	Low	0
47	2	186	190	9	13	STD	Beer	High	13
47	3	355	355	0	0	FOP	Beer	Low	0
47	4	174	180	-3	3	FOP	Beer	High	3
47	5	200	160	23	-17	STD	Wine	Low	17
47	6	178	150	60	32	STD	Wine	High	32
47	7	198	212	21	35	FOP	Wine	Low	35
47	8	160	136	42	18	FOP	Wine	High	18
47	9	40	40	-49	-49	STD	Liquor	Low	49
47	10	30	34	-14	-10	STD	Liquor	High	10
47	11	52	68	-37	-21	FOP	Liquor	Low	21
47	12	26	32	-18	-12	FOP	Liquor	High	12
48	1	355	355	0	0	STD	Beer	Low	0
48	2	240	190	63	13	STD	Beer	High	13
48	3	355	355	0	0	FOP	Beer	Low	0
48	4	170	180	-7	3	FOP	Beer	High	3
48	5	215	170	38	-7	STD	Wine	Low	7
48	6	150	90	32	-28	STD	Wine	High	28
48	7	122	130	-55	-47	FOP	Wine	Low	47
48	8	112	90	-6	-28	FOP	Wine	High	28
48	9	70	62	-19	-27	STD	Liquor	Low	27
48	10	42	38	-2	-6	STD	Liquor	High	6
48	11	54	50	-35	-39	FOP	Liquor	Low	39
48	12	20	56	-24	12	FOP	Liquor	High	12
49	1	212	182	-143	-173	STD	Beer	Low	173
49	2	114	104	-63	-73	STD	Beer	High	73
49	3	355	355	0	0	FOP	Beer	Low	0
49	4	194	182	17	5	FOP	Beer	High	5
49	5	138	130	-39	-47	STD	Wine	Low	47
49	6	130	128	12	10	STD	Wine	High	10
49	7	152	152	-25	-25	FOP	Wine	Low	25
49	8	100	52	-18	-66	FOP	Wine	High	66
49	9	40	54	-49	-35	STD	Liquor	Low	35
49	10	26	26	-18	-18	STD	Liquor	High	18
49	11	90	94	1	5	FOP	Liquor	Low	5
49	12	28	36	-16	-8	FOP	Liquor	High	8
50	1	355	355	0	0	STD	Beer	Low	0
50	2	355	355	178	178	STD	Beer	High	178
50	3	355	355	0	0	FOP	Beer	Low	0
50	4	355	355	178	178	FOP	Beer	High	178
50	5	220	176	43	-1	STD	Wine	Low	1
50	6	252	234	134	116	STD	Wine	High	116
50	7	234	248	57	71	FOP	Wine	Low	71
50	8	110	90	-8	-28	FOP	Wine	High	28
50	9	70	38	-19	-51	STD	Liquor	Low	51
50	10	40	32	-4	-12	STD	Liquor	High	12
50	11	70	66	-19	-23	FOP	Liquor	Low	23
50	12	52	30	8	-14	FOP	Liquor	High	14
51	1	355	355	0	0	STD	Beer	Low	0
51	2	355	355	178	178	STD	Beer	High	178
51	3	355	355	0	0	FOP	Beer	Low	0
51	4	186	158	9	-19	FOP	Beer	High	19
51	5	450	440	273	263	STD	Wine	Low	263
51	6	232	202	114	84	STD	Wine	High	84
51	7	214	164	37	-13	FOP	Wine	Low	13
51	8	138	128	20	10	FOP	Wine	High	10
51	9	198	188	109	99	STD	Liquor	Low	99
51	10	142	98	98	54	STD	Liquor	High	54
51	11	54	52	-35	-37	FOP	Liquor	Low	37
51	12	100	40	56	-4	FOP	Liquor	High	4
52	1	268	228	-87	-127	STD	Beer	Low	127
52	2	140	118	-37	-59	STD	Beer	High	59
52	3	192	250	-163	-105	FOP	Beer	Low	105
52	4	188	150	11	-27	FOP	Beer	High	27
52	5	130	76	-47	-101	STD	Wine	Low	101
52	6	178	100	60	-18	STD	Wine	High	18
52	7	212	176	35	-1	FOP	Wine	Low	1
52	8	178	134	60	16	FOP	Wine	High	16
52	9	96	72	7	-17	STD	Liquor	Low	17
52	10	70	60	26	16	STD	Liquor	High	16
52	11	88	82	-1	-7	FOP	Liquor	Low	7
52	12	76	46	32	2	FOP	Liquor	High	2
53	1	355	355	0	0	STD	Beer	Low	0
53	2	194	180	17	3	STD	Beer	High	3
53	3	310	355	-45	0	FOP	Beer	Low	0
53	4	190	166	13	-11	FOP	Beer	High	11
53	5	222	174	45	-3	STD	Wine	Low	3
53	6	92	90	-26	-28	STD	Wine	High	28
53	7	270	230	93	53	FOP	Wine	Low	53
53	8	232	120	114	2	FOP	Wine	High	2
53	9	92	78	3	-11	STD	Liquor	Low	11
53	10	50	50	6	6	STD	Liquor	High	6
53	11	74	58	-15	-31	FOP	Liquor	Low	31
53	12	38	40	-6	-4	FOP	Liquor	High	4
54	1	355	355	0	0	STD	Beer	Low	0
54	2	355	355	178	178	STD	Beer	High	178
54	3	355	355	0	0	FOP	Beer	Low	0
54	4	300	355	123	178	FOP	Beer	High	178
54	5	450	450	273	273	STD	Wine	Low	273
54	6	360	350	242	232	STD	Wine	High	232
54	7	410	360	233	183	FOP	Wine	Low	183
54	8	380	240	262	122	FOP	Wine	High	122
54	9	108	140	19	51	STD	Liquor	Low	51
54	10	54	48	10	4	STD	Liquor	High	4
54	11	140	120	51	31	FOP	Liquor	Low	31
54	12	88	68	44	24	FOP	Liquor	High	24
55	1	355	355	0	0	STD	Beer	Low	0
55	2	355	355	178	178	STD	Beer	High	178
55	3	355	355	0	0	FOP	Beer	Low	0
55	4	190	184	13	7	FOP	Beer	High	7
55	5	170	170	-7	-7	STD	Wine	Low	7
55	6	146	158	28	40	STD	Wine	High	40
55	7	150	160	-27	-17	FOP	Wine	Low	17
55	8	150	146	32	28	FOP	Wine	High	28
55	9	70	80	-19	-9	STD	Liquor	Low	9
55	10	54	70	10	26	STD	Liquor	High	26
55	11	50	70	-39	-19	FOP	Liquor	Low	19
55	12	62	64	18	20	FOP	Liquor	High	20
56	1	355	355	0	0	STD	Beer	Low	0
56	2	140	200	-37	23	STD	Beer	High	23
56	3	355	355	0	0	FOP	Beer	Low	0
56	4	160	178	-17	1	FOP	Beer	High	1
56	5	182	152	5	-25	STD	Wine	Low	25
56	6	70	60	-48	-58	STD	Wine	High	58
56	7	100	112	-77	-65	FOP	Wine	Low	65
56	8	72	72	-46	-46	FOP	Wine	High	46
56	9	32	36	-57	-53	STD	Liquor	Low	53
56	10	20	20	-24	-24	STD	Liquor	High	24
56	11	66	40	-23	-49	FOP	Liquor	Low	49
56	12	14	16	-30	-28	FOP	Liquor	High	28
57	1	300	355	-55	0	STD	Beer	Low	0
57	2	250	210	73	33	STD	Beer	High	33
57	3	270	355	-85	0	FOP	Beer	Low	0
57	4	355	168	178	-9	FOP	Beer	High	9
57	5	110	168	-67	-9	STD	Wine	Low	9
57	6	250	120	132	2	STD	Wine	High	2
57	7	230	220	53	43	FOP	Wine	Low	43
57	8	174	182	56	64	FOP	Wine	High	64
57	9	76	96	-13	7	STD	Liquor	Low	7
57	10	76	90	32	46	STD	Liquor	High	46
57	11	66	136	-23	47	FOP	Liquor	Low	47
57	12	66	90	22	46	FOP	Liquor	High	46
58	1	355	355	0	0	STD	Beer	Low	0
58	2	150	140	-27	-37	STD	Beer	High	37
58	3	355	355	0	0	FOP	Beer	Low	0
58	4	190	182	13	5	FOP	Beer	High	5
58	5	158	200	-19	23	STD	Wine	Low	23
58	6	112	148	-6	30	STD	Wine	High	30
58	7	160	192	-17	15	FOP	Wine	Low	15
58	8	122	122	4	4	FOP	Wine	High	4
58	9	144	154	55	65	STD	Liquor	Low	65
58	10	78	90	34	46	STD	Liquor	High	46
58	11	116	112	27	23	FOP	Liquor	Low	23
58	12	66	68	22	24	FOP	Liquor	High	24
59	1	355	355	0	0	STD	Beer	Low	0
59	2	320	270	143	93	STD	Beer	High	93
59	3	320	355	-35	0	FOP	Beer	Low	0
59	4	172	180	-5	3	FOP	Beer	High	3
59	5	106	110	-71	-67	STD	Wine	Low	67
59	6	82	120	-36	2	STD	Wine	High	2
59	7	164	190	-13	13	FOP	Wine	Low	13
59	8	104	100	-14	-18	FOP	Wine	High	18
59	9	110	58	21	-31	STD	Liquor	Low	31
59	10	144	80	100	36	STD	Liquor	High	36
59	11	68	98	-21	9	FOP	Liquor	Low	9
59	12	110	62	66	18	FOP	Liquor	High	18
60	1	355	355	0	0	STD	Beer	Low	0
60	2	260	250	83	73	STD	Beer	High	73
60	3	355	355	0	0	FOP	Beer	Low	0
60	4	178	160	1	-17	FOP	Beer	High	17
60	5	92	144	-85	-33	STD	Wine	Low	33
60	6	100	116	-18	-2	STD	Wine	High	2
60	7	150	172	-27	-5	FOP	Wine	Low	5
60	8	70	132	-48	14	FOP	Wine	High	14
60	9	76	90	-13	1	STD	Liquor	Low	1
60	10	68	68	24	24	STD	Liquor	High	24
60	11	60	90	-29	1	FOP	Liquor	Low	1
60	12	52	60	8	16	FOP	Liquor	High	16
61	1	260	355	-95	0	STD	Beer	Low	0
61	2	232	218	55	41	STD	Beer	High	41
61	3	260	220	-95	-135	FOP	Beer	Low	135
61	4	178	176	1	-1	FOP	Beer	High	1
61	5	140	108	-37	-69	STD	Wine	Low	69
61	6	194	120	76	2	STD	Wine	High	2
61	7	212	138	35	-39	FOP	Wine	Low	39
61	8	138	104	20	-14	FOP	Wine	High	14
61	9	204	68	115	-21	STD	Liquor	Low	21
61	10	48	50	4	6	STD	Liquor	High	6
61	11	60	68	-29	-21	FOP	Liquor	Low	21
61	12	44	52	0	8	FOP	Liquor	High	8
62	1	290	274	-65	-81	STD	Beer	Low	81
62	2	240	250	63	73	STD	Beer	High	73
62	3	355	355	0	0	FOP	Beer	Low	0
62	4	200	190	23	13	FOP	Beer	High	13
62	5	122	212	-55	35	STD	Wine	Low	35
62	6	174	112	56	-6	STD	Wine	High	6
62	7	170	172	-7	-5	FOP	Wine	Low	5
62	8	160	132	42	14	FOP	Wine	High	14
62	9	60	50	-29	-39	STD	Liquor	Low	39
62	10	30	36	-14	-8	STD	Liquor	High	8
62	11	94	78	5	-11	FOP	Liquor	Low	11
62	12	48	42	4	-2	FOP	Liquor	High	2
63	1	280	222	-75	-133	STD	Beer	Low	133
63	2	355	355	178	178	STD	Beer	High	178
63	3	355	355	0	0	FOP	Beer	Low	0
63	4	160	158	-17	-19	FOP	Beer	High	19
63	5	126	134	-51	-43	STD	Wine	Low	43
63	6	74	114	-44	-4	STD	Wine	High	4
63	7	88	158	-89	-19	FOP	Wine	Low	19
63	8	160	72	42	-46	FOP	Wine	High	46
63	9	62	84	-27	-5	STD	Liquor	Low	5
63	10	34	58	-10	14	STD	Liquor	High	14
63	11	40	60	-49	-29	FOP	Liquor	Low	29
63	12	54	42	10	-2	FOP	Liquor	High	2
64	1	330	320	-25	-35	STD	Beer	Low	35
64	2	204	230	27	53	STD	Beer	High	53
64	3	355	355	0	0	FOP	Beer	Low	0
64	4	202	210	25	33	FOP	Beer	High	33
64	5	240	120	63	-57	STD	Wine	Low	57
64	6	160	168	42	50	STD	Wine	High	50
64	7	160	152	-17	-25	FOP	Wine	Low	25
64	8	168	152	50	34	FOP	Wine	High	34
64	9	36	56	-53	-33	STD	Liquor	Low	33
64	10	30	36	-14	-8	STD	Liquor	High	8
64	11	40	38	-49	-51	FOP	Liquor	Low	51
64	12	56	36	12	-8	FOP	Liquor	High	8
65	1	355	355	0	0	STD	Beer	Low	0
65	2	355	280	178	103	STD	Beer	High	103
65	3	355	355	0	0	FOP	Beer	Low	0
65	4	355	178	178	1	FOP	Beer	High	1
65	5	188	118	11	-59	STD	Wine	Low	59
65	6	172	146	54	28	STD	Wine	High	28
65	7	176	186	-1	9	FOP	Wine	Low	9
65	8	146	160	28	42	FOP	Wine	High	42
65	9	80	58	-9	-31	STD	Liquor	Low	31
65	10	54	48	10	4	STD	Liquor	High	4
65	11	72	50	-17	-39	FOP	Liquor	Low	39
65	12	70	38	26	-6	FOP	Liquor	High	6
66	1	355	355	0	0	STD	Beer	Low	0
66	2	156	168	-21	-9	STD	Beer	High	9
66	3	250	355	-105	0	FOP	Beer	Low	0
66	4	246	250	69	73	FOP	Beer	High	73
66	5	120	110	-57	-67	STD	Wine	Low	67
66	6	150	130	32	12	STD	Wine	High	12
66	7	132	182	-45	5	FOP	Wine	Low	5
66	8	98	132	-20	14	FOP	Wine	High	14
66	9	50	54	-39	-35	STD	Liquor	Low	35
66	10	40	40	-4	-4	STD	Liquor	High	4
66	11	54	74	-35	-15	FOP	Liquor	Low	15
66	12	42	40	-2	-4	FOP	Liquor	High	4
67	1	355	355	0	0	STD	Beer	Low	0
67	2	355	206	178	29	STD	Beer	High	29
67	3	355	355	0	0	FOP	Beer	Low	0
67	4	194	168	17	-9	FOP	Beer	High	9
67	5	222	118	45	-59	STD	Wine	Low	59
67	6	112	120	-6	2	STD	Wine	High	2
67	7	180	182	3	5	FOP	Wine	Low	5
67	8	132	130	14	12	FOP	Wine	High	12
67	9	52	118	-37	29	STD	Liquor	Low	29
67	10	110	54	66	10	STD	Liquor	High	10
67	11	110	92	21	3	FOP	Liquor	Low	3
67	12	54	60	10	16	FOP	Liquor	High	16
68	1	255	355	-100	0	STD	Beer	Low	0
68	2	355	355	178	178	STD	Beer	High	178
68	3	355	355	0	0	FOP	Beer	Low	0
68	4	162	162	-15	-15	FOP	Beer	High	15
68	5	72	174	-105	-3	STD	Wine	Low	3
68	6	156	112	38	-6	STD	Wine	High	6
68	7	178	160	1	-17	FOP	Wine	Low	17
68	8	118	130	0	12	FOP	Wine	High	12
68	9	70	60	-19	-29	STD	Liquor	Low	29
68	10	42	32	-2	-12	STD	Liquor	High	12
68	11	70	62	-19	-27	FOP	Liquor	Low	27
68	12	42	40	-2	-4	FOP	Liquor	High	4
69	1	355	355	0	0	STD	Beer	Low	0
69	2	150	208	-27	31	STD	Beer	High	31
69	3	355	355	0	0	FOP	Beer	Low	0
69	4	182	190	5	13	FOP	Beer	High	13
69	5	212	210	35	33	STD	Wine	Low	33
69	6	138	220	20	102	STD	Wine	High	102
69	7	212	212	35	35	FOP	Wine	Low	35
69	8	154	132	36	14	FOP	Wine	High	14
69	9	66	90	-23	1	STD	Liquor	Low	1
69	10	66	60	22	16	STD	Liquor	High	16
69	11	108	88	19	-1	FOP	Liquor	Low	1
69	12	58	44	14	0	FOP	Liquor	High	0
70	1	138	182	-217	-173	STD	Beer	Low	173
70	2	172	170	-5	-7	STD	Beer	High	7
70	3	176	355	-179	0	FOP	Beer	Low	0
70	4	355	178	178	1	FOP	Beer	High	1
70	5	148	138	-29	-39	STD	Wine	Low	39
70	6	168	136	50	18	STD	Wine	High	18
70	7	236	150	59	-27	FOP	Wine	Low	27
70	8	132	140	14	22	FOP	Wine	High	22
70	9	34	44	-55	-45	STD	Liquor	Low	45
70	10	30	36	-14	-8	STD	Liquor	High	8
70	11	54	60	-35	-29	FOP	Liquor	Low	29
70	12	52	42	8	-2	FOP	Liquor	High	2
71	1	355	355	0	0	STD	Beer	Low	0
71	2	355	256	178	79	STD	Beer	High	79
71	3	355	355	0	0	FOP	Beer	Low	0
71	4	172	192	-5	15	FOP	Beer	High	15
71	5	156	176	-21	-1	STD	Wine	Low	1
71	6	102	100	-16	-18	STD	Wine	High	18
71	7	160	158	-17	-19	FOP	Wine	Low	19
71	8	104	90	-14	-28	FOP	Wine	High	28
71	9	66	84	-23	-5	STD	Liquor	Low	5
71	10	32	56	-12	12	STD	Liquor	High	12
71	11	54	84	-35	-5	FOP	Liquor	Low	5
71	12	52	60	8	16	FOP	Liquor	High	16
72	1	330	355	-25	0	STD	Beer	Low	0
72	2	355	255	178	78	STD	Beer	High	78
72	3	355	355	0	0	FOP	Beer	Low	0
72	4	320	320	143	143	FOP	Beer	High	143
72	5	150	122	-27	-55	STD	Wine	Low	55
72	6	170	144	52	26	STD	Wine	High	26
72	7	140	142	-37	-35	FOP	Wine	Low	35
72	8	56	152	-62	34	FOP	Wine	High	34
72	9	42	36	-47	-53	STD	Liquor	Low	53
72	10	32	38	-12	-6	STD	Liquor	High	6
72	11	42	40	-47	-49	FOP	Liquor	Low	49
72	12	42	38	-2	-6	FOP	Liquor	High	6
73	1	355	355	0	0	STD	Beer	Low	0
73	2	355	204	178	27	STD	Beer	High	27
73	3	355	355	0	0	FOP	Beer	Low	0
73	4	166	164	-11	-13	FOP	Beer	High	13
73	5	154	204	-23	27	STD	Wine	Low	27
73	6	136	176	18	58	STD	Wine	High	58
73	7	194	198	17	21	FOP	Wine	Low	21
73	8	160	142	42	24	FOP	Wine	High	24
73	9	34	50	-55	-39	STD	Liquor	Low	39
73	10	80	64	36	20	STD	Liquor	High	20
73	11	68	108	-21	19	FOP	Liquor	Low	19
73	12	52	48	8	4	FOP	Liquor	High	4
74	1	355	355	0	0	STD	Beer	Low	0
74	2	300	355	123	178	STD	Beer	High	178
74	3	355	355	0	0	FOP	Beer	Low	0
74	4	184	192	7	15	FOP	Beer	High	15
74	5	202	136	25	-41	STD	Wine	Low	41
74	6	110	100	-8	-18	STD	Wine	High	18
74	7	160	178	-17	1	FOP	Wine	Low	1
74	8	80	80	-38	-38	FOP	Wine	High	38
74	9	52	56	-37	-33	STD	Liquor	Low	33
74	10	34	48	-10	4	STD	Liquor	High	4
74	11	86	84	-3	-5	FOP	Liquor	Low	5
74	12	34	44	-10	0	FOP	Liquor	High	0
75	1	220	200	-135	-155	STD	Beer	Low	155
75	2	222	206	45	29	STD	Beer	High	29
75	3	355	355	0	0	FOP	Beer	Low	0
75	4	220	172	43	-5	FOP	Beer	High	5
75	5	132	138	-45	-39	STD	Wine	Low	39
75	6	140	146	22	28	STD	Wine	High	28
75	7	220	222	43	45	FOP	Wine	Low	45
75	8	160	176	42	58	FOP	Wine	High	58
75	9	70	56	-19	-33	STD	Liquor	Low	33
75	10	60	52	16	8	STD	Liquor	High	8
75	11	86	80	-3	-9	FOP	Liquor	Low	9
75	12	70	54	26	10	FOP	Liquor	High	10
76	1	170	300	-185	-55	STD	Beer	Low	55
76	2	200	190	23	13	STD	Beer	High	13
76	3	355	355	0	0	FOP	Beer	Low	0
76	4	176	172	-1	-5	FOP	Beer	High	5
76	5	120	194	-57	17	STD	Wine	Low	17
76	6	110	98	-8	-20	STD	Wine	High	20
76	7	202	190	25	13	FOP	Wine	Low	13
76	8	142	132	24	14	FOP	Wine	High	14
76	9	64	108	-25	19	STD	Liquor	Low	19
76	10	52	54	8	10	STD	Liquor	High	10
76	11	70	72	-19	-17	FOP	Liquor	Low	17
76	12	70	74	26	30	FOP	Liquor	High	30
77	1	330	355	-25	0	STD	Beer	Low	0
77	2	270	204	93	27	STD	Beer	High	27
77	3	355	355	0	0	FOP	Beer	Low	0
77	4	178	170	1	-7	FOP	Beer	High	7
77	5	164	168	-13	-9	STD	Wine	Low	9
77	6	144	110	26	-8	STD	Wine	High	8
77	7	170	180	-7	3	FOP	Wine	Low	3
77	8	120	100	2	-18	FOP	Wine	High	18
77	9	62	60	-27	-29	STD	Liquor	Low	29
77	10	26	24	-18	-20	STD	Liquor	High	20
77	11	30	62	-59	-27	FOP	Liquor	Low	27
77	12	30	30	-14	-14	FOP	Liquor	High	14
78	1	320	355	-35	0	STD	Beer	Low	0
78	2	220	190	43	13	STD	Beer	High	13
78	3	355	355	0	0	FOP	Beer	Low	0
78	4	202	208	25	31	FOP	Beer	High	31
78	5	114	114	-63	-63	STD	Wine	Low	63
78	6	108	110	-10	-8	STD	Wine	High	8
78	7	198	168	21	-9	FOP	Wine	Low	9
78	8	116	128	-2	10	FOP	Wine	High	10
78	9	72	92	-17	3	STD	Liquor	Low	3
78	10	54	50	10	6	STD	Liquor	High	6
78	11	72	88	-17	-1	FOP	Liquor	Low	1
78	12	46	50	2	6	FOP	Liquor	High	6
79	1	210	270	-145	-85	STD	Beer	Low	85
79	2	226	152	49	-25	STD	Beer	High	25
79	3	355	355	0	0	FOP	Beer	Low	0
79	4	192	178	15	1	FOP	Beer	High	1
79	5	158	230	-19	53	STD	Wine	Low	53
79	6	234	152	116	34	STD	Wine	High	34
79	7	210	204	33	27	FOP	Wine	Low	27
79	8	190	148	72	30	FOP	Wine	High	30
79	9	154	108	65	19	STD	Liquor	Low	19
79	10	80	62	36	18	STD	Liquor	High	18
79	11	106	104	17	15	FOP	Liquor	Low	15
79	12	70	64	26	20	FOP	Liquor	High	20
80	1	320	330	-35	-25	STD	Beer	Low	25
80	2	194	240	17	63	STD	Beer	High	63
80	3	355	240	0	-115	FOP	Beer	Low	115
80	4	194	240	17	63	FOP	Beer	High	63
80	5	92	162	-85	-15	STD	Wine	Low	15
80	6	110	94	-8	-24	STD	Wine	High	24
80	7	260	178	83	1	FOP	Wine	Low	1
80	8	200	140	82	22	FOP	Wine	High	22
80	9	56	30	-33	-59	STD	Liquor	Low	59
80	10	112	32	68	-12	STD	Liquor	High	12
80	11	92	60	3	-29	FOP	Liquor	Low	29
80	12	132	46	88	2	FOP	Liquor	High	2
81	1	246	280	-109	-75	STD	Beer	Low	75
81	2	250	270	73	93	STD	Beer	High	93
81	3	355	355	0	0	FOP	Beer	Low	0
81	4	210	186	33	9	FOP	Beer	High	9
81	5	164	134	-13	-43	STD	Wine	Low	43
81	6	180	134	62	16	STD	Wine	High	16
81	7	166	200	-11	23	FOP	Wine	Low	23
81	8	162	116	44	-2	FOP	Wine	High	2
81	9	52	50	-37	-39	STD	Liquor	Low	39
81	10	56	56	12	12	STD	Liquor	High	12
81	11	48	94	-41	5	FOP	Liquor	Low	5
81	12	44	42	0	-2	FOP	Liquor	High	2
82	1	260	270	-95	-85	STD	Beer	Low	85
82	2	210	260	33	83	STD	Beer	High	83
82	3	240	355	-115	0	FOP	Beer	Low	0
82	4	210	180	33	3	FOP	Beer	High	3
82	5	188	142	11	-35	STD	Wine	Low	35
82	6	172	114	54	-4	STD	Wine	High	4
82	7	176	190	-1	13	FOP	Wine	Low	13
82	8	190	174	72	56	FOP	Wine	High	56
82	9	48	56	-41	-33	STD	Liquor	Low	33
82	10	52	60	8	16	STD	Liquor	High	16
82	11	60	60	-29	-29	FOP	Liquor	Low	29
82	12	52	40	8	-4	FOP	Liquor	High	4
83	1	240	236	-115	-119	STD	Beer	Low	119
83	2	236	182	59	5	STD	Beer	High	5
83	3	250	355	-105	0	FOP	Beer	Low	0
83	4	180	192	3	15	FOP	Beer	High	15
83	5	10	68	-167	-109	STD	Wine	Low	109
83	6	140	78	22	-40	STD	Wine	High	40
83	7	130	100	-47	-77	FOP	Wine	Low	77
83	8	98	90	-20	-28	FOP	Wine	High	28
83	9	52	32	-37	-57	STD	Liquor	Low	57
83	10	38	26	-6	-18	STD	Liquor	High	18
83	11	44	46	-45	-43	FOP	Liquor	Low	43
83	12	40	38	-4	-6	FOP	Liquor	High	6
84	1	355	355	0	0	STD	Beer	Low	0
84	2	236	190	59	13	STD	Beer	High	13
84	3	355	355	0	0	FOP	Beer	Low	0
84	4	170	166	-7	-11	FOP	Beer	High	11
84	5	250	130	73	-47	STD	Wine	Low	47
84	6	360	138	242	20	STD	Wine	High	20
84	7	250	200	73	23	FOP	Wine	Low	23
84	8	160	118	42	0	FOP	Wine	High	0
84	9	48	44	-41	-45	STD	Liquor	Low	45
84	10	26	40	-18	-4	STD	Liquor	High	4
84	11	48	48	-41	-41	FOP	Liquor	Low	41
84	12	38	38	-6	-6	FOP	Liquor	High	6
